# Supplementary material for: Ethyl 5-meth­oxy-2-trifluoro­methyl-1H-indole-3-carboxyl­ate
Source: Acta Crystallogr Sect E Struct Rep Online. 2013 Feb 2;69(Pt 3):o339. doi: 10.1107/S1600536813002614 (PMC3588460; doi:10.1107/S1600536813002614)
Supplement: Supplementary file 1 [file e-69-0o339-sup1.cif]

##############################################################################
#                                                                            #
# This CIF contains the data in a paper accepted for publication in          #
# Acta Crystallographica Section E. It conforms to the requirements of       #
# Notes for Authors for Acta Crystallographica Section E, and has been       #
# peer reviewed under the auspices of the IUCr Commission on Journals.       #
#                                                                            #
# Full details of the Crystallographic Information File format               #
# are given in the paper "The Crystallographic Information File (CIF):       #
# a New Standard Archive File for Crystallography" by S. R. Hall, F. H.      #
# Allen and I. D. Brown [Acta Cryst. (1991), A47, 655-685].                  #
#                                                                            #
# The current version of the core CIF dictionary is obtainable from          #
# ftp://ftp.iucr.org/pub/cif_core.dic.                                       #
#                                                                            #
# Software is freely available for graphical display of the structure(s)     #
# in this CIF. For information consult the CIF software page                 #
# http://www.iucr.org/resources/cif/software.                                #
#                                                                            #
# This file may be used for bona fide research purposes within the           #
# scientific community so long as proper attribution is given to the journal # 
# article from which it was obtained.                                        #
#                                                                            #
##############################################################################
data_I
_audit_creation_method     SHELXL-97
_chemical_name_systematic
;
Ethyl 5-methoxy-2-trifluoromethyl-1<i>H</i>-indole-3-carboxylate
;
_chemical_name_common     ?
_chemical_formula_moiety     'C13 H12 F3 N O3'
_chemical_formula_sum     'C13 H12 F3 N O3'
_chemical_formula_iupac     'C13 H12 F3 N O3'
_chemical_formula_weight     287.24
_chemical_melting_point     416
_symmetry_cell_setting     orthorhombic
_symmetry_space_group_name_H-M     'P b c a'
_symmetry_space_group_name_Hall     '-P 2ac 2ab'
loop_
    _symmetry_equiv_pos_site_id
    _symmetry_equiv_pos_as_xyz
    1 x,y,z
    2 1/2-x,-y,1/2+z
    3 1/2+x,1/2-y,-z
    4 -x,1/2+y,1/2-z
    5 -x,-y,-z
    6 1/2+x,y,1/2-z
    7 1/2-x,1/2+y,z
    8 x,1/2-y,1/2+z
_cell_length_a     13.9211(8)
_cell_length_b     8.6383(4)
_cell_length_c     21.5316(7)
_cell_angle_alpha     90.00
_cell_angle_beta     90.00
_cell_angle_gamma     90.00
_cell_volume     2589.3(2)
_cell_formula_units_Z     8
_cell_measurement_reflns_used     35241
_cell_measurement_theta_min     3.18
_cell_measurement_theta_max     67.30
_cell_measurement_temperature     200(2)
_exptl_crystal_description     block
_exptl_crystal_colour     colourless
_exptl_crystal_size_max     0.740
_exptl_crystal_size_mid     0.390
_exptl_crystal_size_min     0.140
_exptl_crystal_density_diffrn     1.474
_exptl_crystal_density_meas     ?
_exptl_crystal_density_method     'not measured'
_exptl_crystal_F_000     1184
_exptl_absorpt_coefficient_mu     1.160
_exptl_absorpt_correction_type     integration
_exptl_absorpt_process_details     '(X-SHAPE; Stoe & Cie, 2001)'
_exptl_absorpt_correction_T_min     0.610
_exptl_absorpt_correction_T_max     0.850
_exptl_special_details
;
Spectroscopic data for the title compound: ^1^H NMR (360 MHz, CDCl~3~) \d
p.p.m. 8.88 (br. s., 1 H) 7.74 (s, 1 H) 7.36 (d, <i>J</i> = 8.63 Hz, 1 H) 7.05
(d, <i>J</i> = 9.08 Hz, 1 H) 4.44 (q, <i>J</i> = 6.96 Hz, 2 H) 3.90 (s, 3 H)
1.44 (t, <i>J</i> = 7.04 Hz, 3 H). ^13^C NMR (75 MHz, CDCl~3~) d p.p.m.
163.48, 156.43, 129.48, 128.97, 128.84, 128.45, 127.94, 127.62, 125.75,
122.17, 118.60, 116.85, 115.03, 112.92, 107.77 (d, <i>J</i>=2.20 Hz, 1 C)
102.90, 60.57, 55.58, 14.05. IR (neat, cm^-1^) 3280, 2995, 2833, 1681, 1550,
1467, 1439, 1309, 1209, 1166, 1154, 1112, 1032, 845, 824, 713, 637. Rf 0.42
(Pentane: EtOAc 4:1).
;
_diffrn_ambient_temperature     200(2)
_diffrn_radiation_type     CuK\a
_diffrn_radiation_wavelength     1.54186
_diffrn_radiation_source     'fine-focus sealed tube'
_diffrn_radiation_monochromator     graphite
_diffrn_measurement_device_type     'Stoe IPDS 2T'
_diffrn_measurement_method     'rotation method'
_diffrn_detector_area_resol_mean     6.67
_diffrn_reflns_number     15525
_diffrn_reflns_av_R_equivalents     0.0513
_diffrn_reflns_av_sigmaI/netI     0.0231
_diffrn_reflns_theta_min     6.37
_diffrn_reflns_theta_max     64.97
_diffrn_reflns_theta_full     64.97
_diffrn_measured_fraction_theta_max     0.969
_diffrn_measured_fraction_theta_full     0.969
_diffrn_reflns_limit_h_min     -16
_diffrn_reflns_limit_h_max     16
_diffrn_reflns_limit_k_min     -9
_diffrn_reflns_limit_k_max     9
_diffrn_reflns_limit_l_min     -25
_diffrn_reflns_limit_l_max     25
_diffrn_standards_number     0
_diffrn_standards_interval_count     ?
_diffrn_standards_interval_time     ?
_diffrn_standards_decay_%     0
_refine_special_details
;
 Refinement of F^2^ against ALL reflections.  The weighted R-factor wR and
 goodness of fit S are based on F^2^, conventional R-factors R are based
 on F, with F set to zero for negative F^2^. The threshold expression of
 F^2^ > 2sigma(F^2^) is used only for calculating R-factors(gt) etc. and is
 not relevant to the choice of reflections for refinement.  R-factors based
 on F^2^ are statistically about twice as large as those based on F, and R-
 factors based on ALL data will be even larger.
;
_reflns_number_total     2130
_reflns_number_gt     1894
_reflns_threshold_expression     I>2\s(I)
_refine_ls_structure_factor_coef     Fsqd
_refine_ls_matrix_type     full
_refine_ls_R_factor_all     0.0411
_refine_ls_R_factor_gt     0.0373
_refine_ls_wR_factor_gt     0.0948
_refine_ls_wR_factor_ref     0.0966
_refine_ls_goodness_of_fit_ref     1.093
_refine_ls_restrained_S_all     1.093
_refine_ls_number_reflns     2130
_refine_ls_number_parameters     186
_refine_ls_number_restraints     0
_refine_ls_hydrogen_treatment     mixed
_refine_ls_weighting_scheme     calc
_refine_ls_weighting_details
         'calc w=1/[\s^2^(Fo^2^)+(0.0488P)^2^+1.0298P] where P=(Fo^2^+2Fc^2^)/3'
_atom_sites_solution_hydrogens     geom
_atom_sites_solution_primary     direct
_atom_sites_solution_secondary     difmap
_refine_ls_shift/su_max     0.000
_refine_ls_shift/su_mean     0.000
_refine_diff_density_max     0.187
_refine_diff_density_min     -0.190
_refine_ls_extinction_method     none
_refine_ls_extinction_coef     ?
loop_
    _atom_type_symbol
    _atom_type_description
    _atom_type_scat_dispersion_real
    _atom_type_scat_dispersion_imag
    _atom_type_scat_source
    'C' 'C' 0.0181 0.0091
                         'International Tables Vol C Tables 4.2.6.8 and 6.1.1.4'
    'H' 'H' 0.0000 0.0000
                         'International Tables Vol C Tables 4.2.6.8 and 6.1.1.4'
    'F' 'F' 0.0727 0.0534
                         'International Tables Vol C Tables 4.2.6.8 and 6.1.1.4'
    'N' 'N' 0.0311 0.0180
                         'International Tables Vol C Tables 4.2.6.8 and 6.1.1.4'
    'O' 'O' 0.0492 0.0322
                         'International Tables Vol C Tables 4.2.6.8 and 6.1.1.4'
_computing_data_collection     'X-AREA (Stoe & Cie, 2001)'
_computing_cell_refinement     'X-AREA (Stoe & Cie, 2001)'
_computing_data_reduction     'X-RED32 (Stoe & Cie, 2001)'
_computing_structure_solution     'SHELXS97 (Sheldrick, 2008)'
_computing_structure_refinement     'SHELXL97 (Sheldrick, 2008)'
_computing_molecular_graphics     'DIAMOND (Brandenburg, 1999)'
_computing_publication_material     'publCIF (Westrip, 2010)'
loop_
    _atom_site_type_symbol
    _atom_site_label
    _atom_site_fract_x
    _atom_site_fract_y
    _atom_site_fract_z
    _atom_site_U_iso_or_equiv
    _atom_site_thermal_displace_type
    _atom_site_calc_flag
    _atom_site_refinement_flags
    _atom_site_occupancy
    _atom_site_disorder_assembly
    _atom_site_disorder_group
    F F1 0.83489(7) 0.47973(13) 0.17707(5) 0.0429(3) Uani d . 1.000 . .
    F F2 0.69256(7) 0.43215(11) 0.21010(5) 0.0352(3) Uani d . 1.000 . .
    F F3 0.72136(8) 0.64436(11) 0.16278(4) 0.0399(3) Uani d . 1.000 . .
    O O1 0.57084(7) 0.64000(15) 0.27202(5) 0.0348(4) Uani d . 1.000 . .
    O O2 0.59337(7) 0.76352(14) 0.36252(5) 0.0342(4) Uani d . 1.000 . .
    O O3 0.86605(9) 0.98158(18) 0.49087(5) 0.0471(5) Uani d . 1.000 . .
    N N1 0.87955(9) 0.64042(15) 0.27672(6) 0.0241(4) Uani d . 1.000 . .
    C C1 0.78495(10) 0.61930(17) 0.26378(7) 0.0209(4) Uani d . 1.000 . .
    C C2 0.72915(10) 0.68707(17) 0.30968(6) 0.0210(4) Uani d . 1.000 . .
    C C3 0.79547(10) 0.75592(18) 0.35320(6) 0.0223(4) Uani d . 1.000 . .
    C C4 0.78425(11) 0.8434(2) 0.40791(7) 0.0281(5) Uani d . 1.000 . .
    C C5 0.86630(12) 0.8946(2) 0.43723(7) 0.0327(5) Uani d . 1.000 . .
    C C6 0.95870(12) 0.8613(2) 0.41420(8) 0.0377(6) Uani d . 1.000 . .
    C C7 0.97083(11) 0.7768(2) 0.36098(7) 0.0329(5) Uani d . 1.000 . .
    C C8 0.88812(10) 0.72466(18) 0.33081(7) 0.0240(4) Uani d . 1.000 . .
    C C9 0.75746(11) 0.54400(17) 0.20418(7) 0.0249(4) Uani d . 1.000 . .
    C C10 0.62433(10) 0.69181(18) 0.31147(7) 0.0243(4) Uani d . 1.000 . .
    C C11 0.49061(12) 0.7820(3) 0.36956(9) 0.0467(7) Uani d . 1.000 . .
    C C12 0.47534(15) 0.8662(3) 0.42942(11) 0.0636(9) Uani d . 1.000 . .
    C C13 0.77531(14) 1.0206(3) 0.51655(8) 0.0439(6) Uani d . 1.000 . .
    H H1 0.9254(14) 0.616(2) 0.2537(8) 0.0290 Uiso d . 1.000 . .
    H H4 0.72230 0.86620 0.42400 0.0340 Uiso c R 1.000 . .
    H H6 1.01350 0.89810 0.43590 0.0450 Uiso c R 1.000 . .
    H H7 1.03300 0.75450 0.34520 0.0390 Uiso c R 1.000 . .
    H H11A 0.45860 0.67970 0.37070 0.0560 Uiso c R 1.000 . .
    H H11B 0.46390 0.84220 0.33450 0.0560 Uiso c R 1.000 . .
    H H12A 0.50170 0.80480 0.46370 0.0950 Uiso c R 1.000 . .
    H H12B 0.40640 0.88220 0.43600 0.0950 Uiso c R 1.000 . .
    H H12C 0.50790 0.96660 0.42770 0.0950 Uiso c R 1.000 . .
    H H13A 0.73750 1.07770 0.48570 0.0660 Uiso c R 1.000 . .
    H H13B 0.78460 1.08520 0.55350 0.0660 Uiso c R 1.000 . .
    H H13C 0.74110 0.92570 0.52820 0.0660 Uiso c R 1.000 . .
loop_
    _atom_site_aniso_label
    _atom_site_aniso_U_11
    _atom_site_aniso_U_22
    _atom_site_aniso_U_33
    _atom_site_aniso_U_12
    _atom_site_aniso_U_13
    _atom_site_aniso_U_23
    F1 0.0257(5) 0.0536(7) 0.0493(6) 0.0019(5) 0.0055(4) -0.0246(5)
    F2 0.0295(5) 0.0287(5) 0.0473(6) -0.0098(4) -0.0046(4) -0.0037(4)
    F3 0.0607(7) 0.0331(6) 0.0260(5) 0.0016(5) -0.0127(4) 0.0004(4)
    O1 0.0156(5) 0.0566(8) 0.0322(6) 0.0001(5) -0.0052(4) -0.0080(5)
    O2 0.0154(6) 0.0534(7) 0.0339(6) 0.0031(5) 0.0021(4) -0.0119(5)
    O3 0.0381(7) 0.0734(10) 0.0299(6) -0.0043(7) -0.0059(5) -0.0191(6)
    N1 0.0140(6) 0.0334(7) 0.0249(6) 0.0002(5) 0.0015(5) -0.0004(5)
    C1 0.0145(7) 0.0239(8) 0.0242(7) -0.0004(5) -0.0021(5) 0.0027(6)
    C2 0.0136(7) 0.0270(8) 0.0225(7) -0.0008(6) -0.0015(5) 0.0030(6)
    C3 0.0176(7) 0.0288(8) 0.0204(7) -0.0012(6) -0.0018(5) 0.0039(6)
    C4 0.0224(8) 0.0403(9) 0.0217(7) -0.0007(7) -0.0007(6) 0.0009(7)
    C5 0.0294(9) 0.0460(10) 0.0227(8) -0.0045(7) -0.0047(6) -0.0033(7)
    C6 0.0233(8) 0.0581(12) 0.0318(9) -0.0098(8) -0.0086(7) -0.0034(8)
    C7 0.0167(8) 0.0507(11) 0.0313(8) -0.0062(7) -0.0029(6) 0.0010(7)
    C8 0.0152(7) 0.0338(9) 0.0230(7) -0.0020(6) -0.0007(6) 0.0025(6)
    C9 0.0197(7) 0.0239(8) 0.0310(8) 0.0006(6) -0.0004(6) -0.0006(6)
    C10 0.0165(7) 0.0326(9) 0.0237(7) 0.0008(6) -0.0002(6) 0.0016(6)
    C11 0.0165(8) 0.0685(14) 0.0552(12) 0.0071(8) 0.0061(7) -0.0133(10)
    C12 0.0418(12) 0.0882(18) 0.0607(14) 0.0105(11) 0.0208(10) -0.0212(12)
    C13 0.0476(11) 0.0566(12) 0.0274(9) 0.0025(9) 0.0004(7) -0.0096(8)
_geom_special_details
;
 Bond distances, angles etc. have been calculated using the
 rounded fractional coordinates. All su's are estimated
 from the variances of the (full) variance-covariance matrix.
 The cell esds are taken into account in the estimation of
 distances, angles and torsion angles
;
loop_
    _geom_bond_atom_site_label_1
    _geom_bond_atom_site_label_2
    _geom_bond_site_symmetry_1
    _geom_bond_site_symmetry_2
    _geom_bond_distance
    _geom_bond_publ_flag
    F1 C9 . . 1.3457(18) no
    F2 C9 . . 1.3289(18) no
    F3 C9 . . 1.3412(18) no
    O1 C10 . . 1.2150(18) no
    O2 C10 . . 1.3333(19) no
    O2 C11 . . 1.447(2) no
    O3 C5 . . 1.378(2) no
    O3 C13 . . 1.420(2) no
    N1 C1 . . 1.3584(19) no
    N1 C8 . . 1.379(2) no
    N1 H1 . . 0.835(19) no
    C1 C2 . . 1.387(2) no
    C1 C9 . . 1.489(2) no
    C2 C3 . . 1.4437(19) no
    C2 C10 . . 1.460(2) no
    C3 C8 . . 1.403(2) no
    C3 C4 . . 1.408(2) no
    C4 C5 . . 1.378(2) no
    C5 C6 . . 1.408(2) no
    C6 C7 . . 1.369(2) no
    C7 C8 . . 1.397(2) no
    C11 C12 . . 1.495(3) no
    C4 H4 . . 0.9500 no
    C6 H6 . . 0.9500 no
    C7 H7 . . 0.9500 no
    C11 H11A . . 0.9900 no
    C11 H11B . . 0.9900 no
    C12 H12A . . 0.9800 no
    C12 H12B . . 0.9800 no
    C12 H12C . . 0.9800 no
    C13 H13A . . 0.9800 no
    C13 H13B . . 0.9800 no
    C13 H13C . . 0.9800 no
loop_
    _geom_angle_atom_site_label_1
    _geom_angle_atom_site_label_2
    _geom_angle_atom_site_label_3
    _geom_angle_site_symmetry_1
    _geom_angle_site_symmetry_2
    _geom_angle_site_symmetry_3
    _geom_angle
    _geom_angle_publ_flag
    C10 O2 C11 . . . 117.20(13) no
    C5 O3 C13 . . . 117.27(14) no
    C1 N1 C8 . . . 109.15(12) no
    C8 N1 H1 . . . 124.7(13) no
    C1 N1 H1 . . . 125.8(13) no
    N1 C1 C9 . . . 118.99(13) no
    C2 C1 C9 . . . 130.91(13) no
    N1 C1 C2 . . . 109.89(13) no
    C3 C2 C10 . . . 127.62(13) no
    C1 C2 C3 . . . 106.16(12) no
    C1 C2 C10 . . . 126.19(13) no
    C4 C3 C8 . . . 119.51(13) no
    C2 C3 C4 . . . 133.88(13) no
    C2 C3 C8 . . . 106.59(12) no
    C3 C4 C5 . . . 117.62(14) no
    C4 C5 C6 . . . 122.02(15) no
    O3 C5 C4 . . . 123.85(15) no
    O3 C5 C6 . . . 114.13(14) no
    C5 C6 C7 . . . 121.08(15) no
    C6 C7 C8 . . . 117.36(14) no
    N1 C8 C7 . . . 129.39(13) no
    C3 C8 C7 . . . 122.41(14) no
    N1 C8 C3 . . . 108.20(12) no
    F1 C9 C1 . . . 110.38(12) no
    F1 C9 F2 . . . 106.63(12) no
    F1 C9 F3 . . . 106.17(12) no
    F3 C9 C1 . . . 112.76(12) no
    F2 C9 F3 . . . 106.20(12) no
    F2 C9 C1 . . . 114.19(13) no
    O1 C10 O2 . . . 123.32(13) no
    O1 C10 C2 . . . 125.71(14) no
    O2 C10 C2 . . . 110.97(12) no
    O2 C11 C12 . . . 106.53(15) no
    C3 C4 H4 . . . 121.00 no
    C5 C4 H4 . . . 121.00 no
    C5 C6 H6 . . . 119.00 no
    C7 C6 H6 . . . 119.00 no
    C6 C7 H7 . . . 121.00 no
    C8 C7 H7 . . . 121.00 no
    O2 C11 H11A . . . 110.00 no
    O2 C11 H11B . . . 110.00 no
    C12 C11 H11A . . . 110.00 no
    C12 C11 H11B . . . 110.00 no
    H11A C11 H11B . . . 109.00 no
    C11 C12 H12A . . . 109.00 no
    C11 C12 H12B . . . 109.00 no
    C11 C12 H12C . . . 109.00 no
    H12A C12 H12B . . . 110.00 no
    H12A C12 H12C . . . 110.00 no
    H12B C12 H12C . . . 110.00 no
    O3 C13 H13A . . . 109.00 no
    O3 C13 H13B . . . 110.00 no
    O3 C13 H13C . . . 109.00 no
    H13A C13 H13B . . . 110.00 no
    H13A C13 H13C . . . 109.00 no
    H13B C13 H13C . . . 109.00 no
loop_
    _geom_torsion_atom_site_label_1
    _geom_torsion_atom_site_label_2
    _geom_torsion_atom_site_label_3
    _geom_torsion_atom_site_label_4
    _geom_torsion_site_symmetry_1
    _geom_torsion_site_symmetry_2
    _geom_torsion_site_symmetry_3
    _geom_torsion_site_symmetry_4
    _geom_torsion
    _geom_torsion_publ_flag
    C11 O2 C10 O1 . . . . -1.4(2) no
    C11 O2 C10 C2 . . . . 177.83(15) no
    C10 O2 C11 C12 . . . . -179.41(16) no
    C13 O3 C5 C4 . . . . -0.5(3) no
    C13 O3 C5 C6 . . . . 179.56(16) no
    C8 N1 C1 C2 . . . . -0.98(17) no
    C8 N1 C1 C9 . . . . 174.28(13) no
    C1 N1 C8 C3 . . . . 0.82(17) no
    C1 N1 C8 C7 . . . . -178.31(16) no
    N1 C1 C2 C3 . . . . 0.74(17) no
    N1 C1 C2 C10 . . . . 178.57(14) no
    C9 C1 C2 C3 . . . . -173.78(15) no
    C9 C1 C2 C10 . . . . 4.1(3) no
    N1 C1 C9 F1 . . . . 12.34(19) no
    N1 C1 C9 F2 . . . . 132.45(14) no
    N1 C1 C9 F3 . . . . -106.22(16) no
    C2 C1 C9 F1 . . . . -173.56(15) no
    C2 C1 C9 F2 . . . . -53.5(2) no
    C2 C1 C9 F3 . . . . 67.9(2) no
    C1 C2 C3 C4 . . . . 178.10(17) no
    C1 C2 C3 C8 . . . . -0.23(16) no
    C10 C2 C3 C4 . . . . 0.3(3) no
    C10 C2 C3 C8 . . . . -178.02(14) no
    C1 C2 C10 O1 . . . . -1.9(3) no
    C1 C2 C10 O2 . . . . 178.96(14) no
    C3 C2 C10 O1 . . . . 175.48(15) no
    C3 C2 C10 O2 . . . . -3.7(2) no
    C2 C3 C4 C5 . . . . -178.23(16) no
    C8 C3 C4 C5 . . . . -0.1(2) no
    C2 C3 C8 N1 . . . . -0.35(17) no
    C2 C3 C8 C7 . . . . 178.85(14) no
    C4 C3 C8 N1 . . . . -178.96(14) no
    C4 C3 C8 C7 . . . . 0.2(2) no
    C3 C4 C5 O3 . . . . 179.75(15) no
    C3 C4 C5 C6 . . . . -0.3(2) no
    O3 C5 C6 C7 . . . . -179.55(16) no
    C4 C5 C6 C7 . . . . 0.5(3) no
    C5 C6 C7 C8 . . . . -0.3(2) no
    C6 C7 C8 N1 . . . . 178.97(16) no
    C6 C7 C8 C3 . . . . -0.1(2) no
loop_
    _geom_hbond_atom_site_label_D
    _geom_hbond_atom_site_label_H
    _geom_hbond_atom_site_label_A
    _geom_hbond_site_symmetry_A
    _geom_hbond_distance_DH
    _geom_hbond_distance_HA
    _geom_hbond_distance_DA
    _geom_hbond_angle_DHA
    _geom_hbond_publ_flag
    N1 H1 O1 6_555 0.835(19) 2.109(19) 2.8623(16) 149.8(16) yes
    C6 H6 O3 5_776 0.95 2.53 3.460(2) 168 yes
    C11 H11B F2 4_655 0.99 2.50 3.336(2) 142 yes
_iucr_refine_instructions_details
;
TITL I         P B C A      R   0.04
CELL  1.54186 13.92110  8.63830 21.53160 90.00000 90.00000 90.00000
ZERR 8  0.00080  0.00040  0.00070  0.00000  0.00000  0.00000
LATT 1
SYMM -X+ 0.50000, -Y, Z+ 0.50000
SYMM X+ 0.50000, -Y+ 0.50000, -Z
SYMM -X, Y+ 0.50000, -Z+ 0.50000
SFAC C H F N O
UNIT 104 96 24 8 24
TEMP -73
L.S. 5
FMAP 2
PLAN 10
ACTA
BOND $H
HTAB
CONF
WGHT    0.048800    1.029800
FVAR      10.00416
F1    3    0.834891    0.479727    0.177072    11.00000    0.02566    0.05357 =
         0.04932   -0.02456    0.00545    0.00195
F2    3    0.692561    0.432155    0.210096    11.00000    0.02951    0.02874 =
         0.04734   -0.00365   -0.00462   -0.00984
F3    3    0.721362    0.644358    0.162783    11.00000    0.06065    0.03309 =
         0.02600    0.00038   -0.01271    0.00158
O1    5    0.570838    0.640002    0.272016    11.00000    0.01558    0.05662 =
         0.03218   -0.00799   -0.00515    0.00009
O2    5    0.593374    0.763516    0.362517    11.00000    0.01539    0.05338 =
         0.03389   -0.01193    0.00208    0.00310
O3    5    0.866054    0.981583    0.490865    11.00000    0.03807    0.07340 =
         0.02994   -0.01907   -0.00594   -0.00433
N1    4    0.879551    0.640416    0.276720    11.00000    0.01401    0.03340 =
         0.02492   -0.00041    0.00150    0.00017
H1    2    0.925438    0.616199    0.253658    11.00000   -1.20000
C1    1    0.784949    0.619298    0.263783    11.00000    0.01445    0.02389 =
         0.02419    0.00274   -0.00210   -0.00042
C2    1    0.729145    0.687075    0.309682    11.00000    0.01361    0.02704 =
         0.02254    0.00304   -0.00150   -0.00078
C3    1    0.795466    0.755916    0.353196    11.00000    0.01756    0.02876 =
         0.02042    0.00392   -0.00179   -0.00122
C4    1    0.784248    0.843363    0.407907    11.00000    0.02237    0.04028 =
         0.02169    0.00093   -0.00074   -0.00070
AFIX  43
H4    2    0.722331    0.866244    0.424027    11.00000   -1.20000
AFIX   0
C5    1    0.866300    0.894566    0.437230    11.00000    0.02936    0.04601 =
         0.02274   -0.00333   -0.00466   -0.00451
C6    1    0.958700    0.861318    0.414205    11.00000    0.02327    0.05812 =
         0.03179   -0.00336   -0.00857   -0.00982
AFIX  43
H6    2    1.013510    0.898130    0.435949    11.00000   -1.20000
AFIX   0
C7    1    0.970832    0.776784    0.360979    11.00000    0.01667    0.05069 =
         0.03130    0.00104   -0.00286   -0.00621
AFIX  43
H7    2    1.033040    0.754478    0.345202    11.00000   -1.20000
AFIX   0
C8    1    0.888117    0.724661    0.330809    11.00000    0.01518    0.03384 =
         0.02302    0.00249   -0.00068   -0.00202
C9    1    0.757459    0.543996    0.204177    11.00000    0.01974    0.02386 =
         0.03097   -0.00060   -0.00041    0.00060
C10   1    0.624331    0.691807    0.311472    11.00000    0.01649    0.03256 =
         0.02373    0.00156   -0.00017    0.00078
C11   1    0.490608    0.781978    0.369563    11.00000    0.01654    0.06850 =
         0.05524   -0.01332    0.00606    0.00708
AFIX  23
H11A  2    0.458612    0.679667    0.370701    11.00000   -1.20000
H11B  2    0.463914    0.842238    0.334468    11.00000   -1.20000
AFIX   0
C12   1    0.475342    0.866156    0.429421    11.00000    0.04177    0.08816 =
         0.06071   -0.02119    0.02078    0.01047
AFIX 137
H12A  2    0.501691    0.804822    0.463712    11.00000   -1.50000
H12B  2    0.406408    0.882189    0.436041    11.00000   -1.50000
H12C  2    0.507920    0.966639    0.427748    11.00000   -1.50000
AFIX   0
C13   1    0.775310    1.020569    0.516548    11.00000    0.04758    0.05658 =
         0.02745   -0.00958    0.00044    0.00248
AFIX 137
H13A  2    0.737518    1.077658    0.485727    11.00000   -1.50000
H13B  2    0.784629    1.085238    0.553456    11.00000   -1.50000
H13C  2    0.741137    0.925726    0.528193    11.00000   -1.50000
HKLF 4
REM  I         P B C A      R   0.04
REM R1 =  0.0373 for   1893 Fo > 4sig(Fo)  and  0.0411 for all   2130 data
REM    186 parameters refined using      0 restraints
END
WGHT      0.0488      1.0297
REM Highest difference peak  0.187,  deepest hole -0.190,  1-sigma level  0.038
Q1    1   0.7748  0.5794  0.2377  11.00000  0.05    0.19
Q2    1   0.6940  0.4700  0.1574  11.00000  0.05    0.18
Q3    1   0.7359  0.4753  0.1519  11.00000  0.05    0.17
Q4    1   0.7609  0.7119  0.3396  11.00000  0.05    0.16
Q5    1   0.5374  0.6406  0.3237  11.00000  0.05    0.16
Q6    1   0.8438  0.7393  0.3387  11.00000  0.05    0.15
Q7    1   0.6812  0.4201  0.2670  11.00000  0.05    0.15
Q8    1   0.6777  0.6928  0.3109  11.00000  0.05    0.14
Q9    1   0.8434  0.4901  0.2387  11.00000  0.05    0.14
Q10   1   0.7918  0.6347  0.1622  11.00000  0.05    0.13
;
data_global
_journal_date_recd_electronic     2013-01-16
_journal_date_accepted     2013-01-25
_journal_name_full     'Acta Crystallographica, Section E'
_journal_year     2013
_journal_volume     69
_journal_issue      3
_journal_page_first     o339
_journal_page_last     o339
_journal_paper_category     QO
_journal_paper_doi     10.1107/S1600536813002614
_journal_coeditor_code     SU2553
_publ_contact_author_name     'Aurelien Crochet'
_publ_contact_author_address
;
Chemistry Department
University of Fribourg
Chemin du Musee 9
CH-1700 Fribourg
Switzerland
;
_publ_contact_author_email     'aurelien.crochet@unifr.ch'
_publ_contact_author_fax     '+41-26-300 9738'
_publ_contact_author_phone     '+41-26-300 9132'
_publ_section_title
;
Ethyl 5-methoxy-2-trifluoromethyl-1<i>H</i>-indole-3-carboxylate
;
loop_
    _publ_author_name
    _publ_author_footnote
    _publ_author_address
    'Crochet, Aurelien' .
;
Fribourg Center for Nanomaterials, FriMat
University of Fribourg
Chemin du Musee 3
CH-1700 Fribourg
Switzerland
;
    'Alimi, Isak' .
;
Chemistry Department
University of Fribourg
Chemin du Musee 9
CH-1700 Fribourg
Switzerland
;
    'Bochet, Christian G.' .
;
Chemistry Department
University of Fribourg
Chemin du Musee 9
CH-1700 Fribourg
Switzerland
;
    'Fromm, Katharina M.' .
;
Chemistry Department
University of Fribourg
Chemin du Musee 9
CH-1700 Fribourg
Switzerland
;
