# Supplementary material for: Ethyl 5-meth­oxy-2-trifluoro­methyl-1H-indole-3-carboxyl­ate
Source: Acta Crystallogr Sect E Struct Rep Online. 2013 Feb 2;69(Pt 3):o339. doi: 10.1107/S1600536813002614 (PMC3588460; doi:10.1107/S1600536813002614)
Supplement: Supplementary file 2 [file e-69-0o339-Isup2.hkl]

#
# h,k,l, Fc-squared, Fo-squared, sigma(Fo-squared) and status flag
#
data_I
_shelx_title ' IS349CO2 in Pbca            New: Pbca'
_shelx_refln_list_code          4
_shelx_F_calc_maximum      117.66
_exptl_crystal_F_000      1184.00
_reflns_d_resolution_high  0.8508
 
loop_
 _symmetry_equiv_pos_as_xyz
 'x, y, z'
 '-x+1/2, -y, z+1/2'
 'x+1/2, -y+1/2, -z'
 '-x, y+1/2, -z+1/2'
 '-x, -y, -z'
 'x-1/2, y, -z-1/2'
 '-x-1/2, y-1/2, z'
 'x, -y-1/2, z-1/2'
 
_cell_length_a    13.9211
_cell_length_b     8.6383
_cell_length_c    21.5316
_cell_angle_alpha  90.000
_cell_angle_beta   90.000
_cell_angle_gamma  90.000
 
_shelx_F_squared_multiplier     1.000
 
loop_
 _refln_index_h
 _refln_index_k
 _refln_index_l
 _refln_F_squared_calc
 _refln_F_squared_meas
 _refln_F_squared_sigma
 _refln_observed_status
   6   0   0     1458.81     1516.78      7.03 o
   8   0   0     3093.54     3164.06     77.09 o
  10   0   0     1419.15     1506.87      5.85 o
  14   0   0      183.98      171.43      7.48 o
  16   0   0       64.05       66.27      5.98 o
   2   1   0     4199.75     4409.85     18.62 o
   4   1   0      837.17      929.80      6.80 o
   6   1   0     2529.01     2762.68     38.02 o
   8   1   0     4510.47     4429.65    105.87 o
  10   1   0     4930.26     5239.10    123.03 o
  12   1   0     2424.67     2387.17      9.54 o
  14   1   0      977.83      935.82     43.47 o
  16   1   0      164.58      129.07     19.93 o
   4   2   0      934.33     1056.86     14.13 o
   6   2   0     4989.52     4975.71     16.96 o
   8   2   0      610.25      678.20     11.87 o
  10   2   0     4357.40     4094.44    302.97 o
  12   2   0      824.85      939.48     30.26 o
  14   2   0        0.05        9.25      4.74 o
  16   2   0      294.28      190.34     27.43 o
   2   3   0     5587.72     5182.60     11.28 o
   4   3   0      175.06      187.96      4.58 o
   6   3   0      918.14      943.08     23.82 o
   8   3   0      668.41      710.32     37.99 o
  10   3   0      150.09      164.95      4.39 o
  12   3   0        8.35        1.00      8.18 o
  14   3   0      159.44      171.45      8.55 o
   0   4   0      166.52      282.30     69.86 o
   2   4   0       27.35       46.14      2.19 o
   4   4   0     2371.24     2456.84     47.34 o
   6   4   0     1763.91     1725.76     64.57 o
   8   4   0      381.42      335.31     13.59 o
  10   4   0       82.45       86.04      8.80 o
  12   4   0     1594.83     1637.35     70.07 o
  14   4   0      726.34      701.07     30.47 o
   2   5   0       57.12       71.07      2.13 o
   4   5   0     1269.17     1277.85     17.85 o
   6   5   0     1289.69     1334.83     26.74 o
   8   5   0      458.29      511.53     17.31 o
  10   5   0        2.57        3.07      7.95 o
  12   5   0        9.84       12.26      6.54 o
  14   5   0       85.86       76.60      3.25 o
   0   6   0      532.13      555.99      9.72 o
   2   6   0      324.71      359.05      5.90 o
   4   6   0       17.31       19.88      2.81 o
   6   6   0       96.44       96.90      3.78 o
   8   6   0      367.42      416.81     17.00 o
  10   6   0     1298.46     1338.95      9.54 o
  12   6   0        2.94        7.20      3.86 o
   2   7   0      698.96      771.35     37.16 o
   4   7   0      768.68      840.53     13.82 o
   6   7   0      137.93      163.29      9.48 o
   8   7   0        9.88        5.35      8.66 o
  10   7   0      761.92      678.06     91.85 o
   0   8   0     1107.86     1202.26     14.36 o
   2   8   0      132.34      167.45     10.08 o
   4   8   0       78.40       70.01      9.34 o
   6   8   0       25.64       18.29      8.58 o
   8   8   0       16.00       13.52      7.46 o
   6   9   0       78.88       75.14      6.73 o
   1   1   1     4515.42     4853.33     18.86 o
   2   1   1      309.14      327.42      2.40 o
   4   1   1      587.72      642.42      5.04 o
   5   1   1      283.82      269.99      1.62 o
   6   1   1     5526.33     5389.11     34.19 o
   7   1   1      696.51      705.05      8.20 o
   8   1   1      625.02      554.64      8.24 o
   9   1   1       26.68       41.00      1.88 o
  10   1   1        3.34        0.85      2.64 o
  11   1   1     1739.41     1760.82     35.60 o
  12   1   1       22.51       39.53      3.71 o
  13   1   1      100.87      120.36      5.62 o
  14   1   1      408.74      438.14     11.36 o
  15   1   1        0.13        0.01      2.83 o
  16   1   1      432.00      357.59     24.78 o
   1   2   1     2178.57     2304.34    107.43 o
   3   2   1      283.61      272.66      2.70 o
   4   2   1      359.80      330.51      2.24 o
   5   2   1       97.40       99.15      1.30 o
   6   2   1    13559.02    13145.62     51.54 o
   7   2   1      106.18       83.32      1.76 o
   8   2   1     1660.01     1848.74     39.37 o
   9   2   1      168.46      182.65      3.26 o
  10   2   1       87.16      101.57      2.86 o
  11   2   1        0.06        0.00      3.66 o
  12   2   1       70.48       70.53      3.86 o
  13   2   1      405.93      464.66     13.49 o
  14   2   1      436.92      436.98      5.78 o
  15   2   1        2.63       11.97      2.78 o
  16   2   1      145.37      106.77      7.67 o
   1   3   1     1121.61     1100.33      8.82 o
   2   3   1     3837.08     3718.65     71.79 o
   3   3   1     1846.55     1763.96     15.59 o
   4   3   1      195.31      186.97      2.96 o
   5   3   1       24.63       13.64      1.56 o
   6   3   1     5275.47     5113.41     82.42 o
   7   3   1      632.80      667.86     17.85 o
   8   3   1       86.15      105.80      8.43 o
   9   3   1      279.21      301.79     10.44 o
  10   3   1       76.94       83.07      3.01 o
  11   3   1       34.12       35.52      3.09 o
  12   3   1     1366.13     1454.89     12.76 o
  13   3   1      203.22      213.28      3.33 o
  14   3   1      778.81      816.41     24.64 o
  15   3   1        6.21        3.16      2.35 o
   0   4   1     8144.81     8500.54     14.34 o
   1   4   1      321.39      293.07      2.51 o
   2   4   1     3440.68     3479.00     30.27 o
   3   4   1     1156.58     1186.13     12.34 o
   4   4   1     2711.01     2767.84     43.64 o
   5   4   1      678.69      689.03      9.69 o
   6   4   1      148.08      150.02      3.62 o
   7   4   1      770.29      827.55     20.09 o
   8   4   1      214.84      186.98      6.63 o
   9   4   1      628.94      735.95     24.25 o
  10   4   1      167.54      197.84      4.19 o
  11   4   1       23.47       27.43      3.80 o
  12   4   1      288.89      297.05     12.28 o
  13   4   1        7.40        4.96      2.82 o
  14   4   1        1.46        0.00      2.82 o
  15   4   1       71.47       60.44      2.05 o
   1   5   1       47.36       40.85      1.54 o
   2   5   1      513.71      498.29      6.31 o
   3   5   1      983.68      997.29      9.30 o
   4   5   1       42.17       32.68      1.92 o
   5   5   1      661.69      715.45     14.36 o
   6   5   1       40.43       62.18      2.23 o
   7   5   1       79.37       88.09      2.52 o
   8   5   1      114.05      128.40      3.07 o
   9   5   1       13.34       19.49      3.79 o
  10   5   1     1608.99     1647.06     84.72 o
  11   5   1      267.15      266.23      8.00 o
  12   5   1      114.80      128.76      3.64 o
  13   5   1        7.66        7.77      2.59 o
  14   5   1        0.81        1.33      2.37 o
   0   6   1     2903.19     3116.27     23.61 o
   1   6   1      682.01      769.47      5.98 o
   2   6   1       27.41       32.49      1.85 o
   3   6   1      348.26      341.99      4.88 o
   4   6   1        1.08        0.00      2.02 o
   5   6   1        2.75        2.81      2.46 o
   6   6   1      363.62      372.33      8.67 o
   7   6   1        0.04        2.40      3.10 o
   8   6   1     1241.03     1411.44     13.90 o
   9   6   1        0.52        0.00      4.09 o
  10   6   1      515.21      567.68     15.20 o
  11   6   1        5.35        4.69      2.95 o
  12   6   1        1.69        0.23      2.73 o
  13   6   1       80.31       50.48      3.31 o
   1   7   1      178.75      203.08      3.07 o
   2   7   1      157.26      166.18      3.59 o
   3   7   1      101.47      111.31      3.34 o
   4   7   1     1094.77     1111.02     18.65 o
   5   7   1       11.74        9.18      4.93 o
   6   7   1        5.71        8.25      4.19 o
   7   7   1        0.31        0.00      4.07 o
   8   7   1      273.71      289.03     16.39 o
   9   7   1        0.20        1.69      3.89 o
  10   7   1       57.58       46.24      4.58 o
  11   7   1       30.09       23.38      4.42 o
   0   8   1      570.21      574.13     11.21 o
   1   8   1       37.95       36.30      5.81 o
   2   8   1        7.02        4.32      5.63 o
   3   8   1       86.47       95.60      4.14 o
   4   8   1      274.34      268.37      5.73 o
   5   8   1       37.70       35.47      4.22 o
   6   8   1      218.56      200.57      8.19 o
   7   8   1       33.57       30.22      5.73 o
   8   8   1       50.28       33.69      5.85 o
   9   8   1        0.43        2.28      4.02 o
   1   9   1        2.09        2.57      7.54 o
   5   9   1        7.55        8.42      6.12 o
   6   9   1       44.20       34.32      4.48 o
   7   9   1       25.66       20.67      4.39 o
   4   0   2      382.08      318.56      5.15 o
   5   0   2      116.35      232.50     45.22 o
   6   0   2     2971.31     3316.99     26.56 o
   7   0   2     7149.58     7096.44     70.74 o
   8   0   2     2570.46     2218.59    167.64 o
   9   0   2       87.70      103.96      2.69 o
  10   0   2     1209.83     1174.49      8.99 o
  11   0   2     2555.26     2537.12     10.08 o
  12   0   2      104.04      122.95      6.44 o
  13   0   2     1139.60     1146.59      9.26 o
  14   0   2       38.46       63.98      5.19 o
  15   0   2        4.54        9.39      3.61 o
  16   0   2      269.36      223.05     29.28 o
   1   1   2      148.68      132.67      1.90 o
   2   1   2     1024.06     1049.58      7.68 o
   4   1   2     2910.42     3019.15     23.50 o
   5   1   2     4323.68     4292.73     31.49 o
   6   1   2      217.58      228.01      1.64 o
   7   1   2      674.64      764.19      9.64 o
   8   1   2       58.44       71.82      1.56 o
   9   1   2       18.50       11.54      1.83 o
  10   1   2       37.41       60.61      2.68 o
  11   1   2     2423.22     2653.44     50.71 o
  12   1   2     1032.87     1072.36      9.24 o
  13   1   2     1133.25     1118.67     21.60 o
  14   1   2      207.71      214.69      6.78 o
  15   1   2        1.22        0.43      3.25 o
  16   1   2       12.68       13.50      3.14 o
   2   2   2      256.59      255.27      5.90 o
   3   2   2      412.12      422.50      3.90 o
   4   2   2     2052.13     1991.84     18.03 o
   5   2   2        8.34       10.65      1.25 o
   6   2   2     2169.13     2180.01     27.52 o
   7   2   2      152.00      161.91      2.97 o
   8   2   2     3623.71     3658.37    110.51 o
   9   2   2      575.48      664.04      8.79 o
  10   2   2       18.20       16.72      2.42 o
  11   2   2      324.01      349.00      6.78 o
  12   2   2     1137.33     1225.72     30.51 o
  13   2   2      257.19      274.45      4.72 o
  14   2   2      314.06      311.77      7.83 o
  15   2   2       11.53       11.23      2.51 o
   1   3   2      724.07      691.50      5.82 o
   2   3   2       24.25       31.78      1.28 o
   3   3   2      166.17      185.29      2.79 o
   4   3   2     3385.33     3400.04     25.47 o
   5   3   2     1633.01     1666.29     28.18 o
   6   3   2     1316.41     1396.91     25.73 o
   7   3   2      214.51      228.28      6.71 o
   8   3   2     1481.82     1554.70     42.14 o
   9   3   2      185.63      175.33      6.90 o
  10   3   2       76.29       95.00      2.88 o
  11   3   2        0.14        2.04      4.01 o
  12   3   2       49.74       67.65      4.39 o
  13   3   2      826.34      822.23     40.51 o
  14   3   2       10.04        7.92      2.70 o
  15   3   2       28.19       31.62      2.60 o
   0   4   2     2076.35     2077.26     23.45 o
   1   4   2      249.58      263.72      1.88 o
   2   4   2      779.79      781.56      7.03 o
   3   4   2       13.60       11.81      1.39 o
   4   4   2       76.06       64.05      1.44 o
   5   4   2      881.15      870.30     11.50 o
   6   4   2     1576.19     1603.88     29.08 o
   7   4   2      669.70      681.16     12.98 o
   8   4   2        1.42        0.60      2.18 o
   9   4   2      599.41      619.95     19.56 o
  10   4   2      115.98      126.41      3.97 o
  11   4   2     1206.30     1340.83     35.43 o
  12   4   2      323.07      321.27     11.26 o
  13   4   2       86.80       76.87      2.70 o
  14   4   2      825.11      815.93     12.76 o
   1   5   2       59.08       55.53      1.54 o
   2   5   2      286.11      297.15      5.46 o
   3   5   2      180.92      163.54      2.20 o
   4   5   2       38.28       39.61      1.87 o
   5   5   2       50.65       45.45      1.97 o
   6   5   2     4320.88     4586.43     81.71 o
   7   5   2      841.23      948.39     16.47 o
   8   5   2      559.25      624.26     12.47 o
   9   5   2      560.51      607.68     37.93 o
  10   5   2        2.43       11.20      6.66 o
  11   5   2        2.38        4.54      5.03 o
  12   5   2       16.67       21.25      2.83 o
  13   5   2       59.64       51.58      2.36 o
  14   5   2       10.52        8.17      2.55 o
   0   6   2       45.60       63.08      2.75 o
   1   6   2      401.53      427.44      4.84 o
   2   6   2      142.56      147.87      4.06 o
   3   6   2      150.57      165.72      2.71 o
   4   6   2      213.30      233.22      3.67 o
   5   6   2       40.96       44.22      2.89 o
   6   6   2      106.90      103.83      3.24 o
   7   6   2        6.86        3.79      4.22 o
   8   6   2      203.18      239.11      4.07 o
   9   6   2       50.83       57.17      4.46 o
  10   6   2      285.98      299.66      4.62 o
  11   6   2        0.08        0.00      3.25 o
  12   6   2      120.42       92.99      3.02 o
   1   7   2       31.93       34.06      3.52 o
   2   7   2      313.07      356.76      5.80 o
   3   7   2       55.16       72.34      3.35 o
   4   7   2      220.31      242.49      6.75 o
   5   7   2       60.22       56.72      3.98 o
   6   7   2        2.60        2.38      3.93 o
   7   7   2        0.04        0.00      4.09 o
   8   7   2       67.50       58.20      3.93 o
   9   7   2      199.23      181.84     12.62 o
  10   7   2      186.71      161.43     15.40 o
  11   7   2      337.92      279.48      6.44 o
   0   8   2      102.98      104.75      7.85 o
   1   8   2       60.39       70.70      4.90 o
   2   8   2      103.32      106.31      4.89 o
   3   8   2       92.59       94.91      5.28 o
   4   8   2       28.16       24.73      5.31 o
   5   8   2        5.44        6.10      5.26 o
   6   8   2       39.08       47.27      5.20 o
   7   8   2       11.29        8.94      5.65 o
   8   8   2       53.56       50.53      6.96 o
   9   8   2      199.61      160.02     16.69 o
   1   9   2      133.09      105.44      7.60 o
   2   9   2        0.22        0.00      7.93 o
   3   9   2      480.36      539.54      8.44 o
   4   9   2        6.19        5.12      7.09 o
   5   9   2      508.32      527.53      8.05 o
   6   9   2      132.64      127.62      7.24 o
   7   9   2       98.75       71.44      4.33 o
   1   1   3      708.53      737.37     14.10 o
   2   1   3     3018.85     3227.01     15.48 o
   3   1   3     3671.10     3756.86     26.48 o
   4   1   3       37.10       34.70      1.92 o
   5   1   3      117.30       85.08      1.32 o
   6   1   3      435.72      423.99      4.03 o
   8   1   3      477.95      442.35      9.25 o
   9   1   3     3560.14     3487.01     57.38 o
  10   1   3     3323.18     3359.51     41.31 o
  11   1   3      384.99      390.52      4.73 o
  12   1   3       67.68       86.66      3.93 o
  13   1   3      430.97      472.91      5.22 o
  14   1   3       11.02       16.59      3.25 o
  15   1   3      634.54      698.97     18.87 o
  16   1   3       41.46       31.16      2.71 o
   1   2   3     1392.24     1431.05     29.87 o
   2   2   3     2600.56     2494.78     27.00 o
   4   2   3      413.83      391.18      2.97 o
   5   2   3     4938.89     4847.01     30.08 o
   6   2   3     2347.61     2280.51     29.13 o
   8   2   3     1082.09     1098.81     17.59 o
   9   2   3       10.32        5.33      1.93 o
  10   2   3      101.42       91.98      2.42 o
  11   2   3       37.80       38.29      2.61 o
  12   2   3     1135.12     1169.30      6.05 o
  13   2   3      171.63      136.80      3.99 o
  14   2   3      405.10      413.57     11.46 o
  15   2   3      157.59      206.84      6.08 o
   1   3   3       65.16       81.05      2.28 o
   2   3   3      839.46      843.74     10.09 o
   3   3   3      452.44      435.09      3.55 o
   4   3   3      618.68      598.95      7.42 o
   5   3   3      314.26      257.19      4.05 o
   6   3   3     1264.98     1283.48     21.90 o
   7   3   3       18.55       27.14      1.60 o
   8   3   3       42.91       38.24      2.41 o
   9   3   3       34.03       29.22      2.59 o
  10   3   3     2318.58     2469.61     47.72 o
  11   3   3      795.13      851.51      9.52 o
  12   3   3      379.29      422.55     15.12 o
  13   3   3       37.64       43.30      8.66 o
  14   3   3      107.09       97.36      3.94 o
  15   3   3      198.33      165.75      3.57 o
   0   4   3     7244.07     7447.84    140.58 o
   1   4   3      215.44      197.96      1.59 o
   3   4   3        1.13        1.67      1.45 o
   4   4   3        9.56       13.78      1.35 o
   5   4   3      664.60      616.02     11.38 o
   6   4   3      186.08      183.98      3.40 o
   7   4   3     3204.79     3341.55     57.12 o
   8   4   3      396.54      400.83      8.53 o
   9   4   3      762.01      826.85     14.79 o
  10   4   3      485.39      535.11     13.75 o
  11   4   3       10.14       16.40      5.50 o
  12   4   3      179.39      188.40      7.35 o
  13   4   3        4.68        3.22      2.43 o
  14   4   3        0.14        0.06      2.59 o
   1   5   3       46.55       45.01      1.60 o
   2   5   3      324.76      349.27      4.13 o
   3   5   3     1162.12     1216.66     14.58 o
   4   5   3       11.86        8.82      2.05 o
   5   5   3     1431.60     1475.53     30.65 o
   6   5   3      219.36      210.25      3.69 o
   7   5   3       39.22       39.63      2.70 o
   8   5   3       93.93      101.20      4.72 o
   9   5   3       89.76       92.15      6.34 o
  10   5   3      542.93      586.40     49.67 o
  11   5   3      250.90      252.06      9.76 o
  12   5   3      147.40      159.50      5.03 o
  13   5   3        8.04        8.53      2.35 o
  14   5   3        5.93        4.02      2.46 o
   0   6   3     2108.16     2260.13     39.45 o
   1   6   3      955.26     1094.85     14.52 o
   2   6   3        4.20        7.85      2.00 o
   3   6   3       54.87       62.93      1.94 o
   4   6   3      275.25      291.00      5.32 o
   5   6   3      895.99      937.62     15.81 o
   6   6   3       31.85       36.21      3.29 o
   7   6   3       46.52       45.23      3.30 o
   8   6   3      492.13      540.51     18.72 o
   9   6   3        0.89        0.23      3.85 o
  10   6   3       11.18       11.71      3.44 o
  11   6   3       82.31       82.18      3.09 o
  12   6   3      398.90      348.35     18.08 o
  13   6   3        2.64        4.04      4.57 o
   1   7   3       50.99       53.58      3.37 o
   2   7   3      664.36      750.86     11.43 o
   3   7   3        3.63        6.01      3.29 o
   4   7   3      489.64      509.82     38.79 o
   5   7   3       69.37       73.36      4.02 o
   6   7   3       60.73       69.06      3.91 o
   7   7   3       44.01       37.64      3.86 o
   8   7   3       71.72       73.27      4.21 o
   9   7   3      330.04      337.61     21.34 o
  10   7   3      366.97      347.05     22.33 o
  11   7   3     1142.68      854.60     85.29 o
   0   8   3      120.04      128.79      6.71 o
   1   8   3      192.77      210.12      6.01 o
   2   8   3       77.72       85.90      4.39 o
   3   8   3      599.91      636.06     16.59 o
   4   8   3       65.95       69.02      6.21 o
   5   8   3      258.74      259.31     23.39 o
   6   8   3      195.79      188.79      5.90 o
   7   8   3      292.91      284.54     13.23 o
   8   8   3       10.55        2.78      4.42 o
   9   8   3        9.64        4.41      4.89 o
   1   9   3       26.06       36.00      8.21 o
   2   9   3      112.75      103.55      4.98 o
   3   9   3        0.36        0.00      6.62 o
   4   9   3       48.13       44.97      6.94 o
   5   9   3      235.76      241.16      6.29 o
   6   9   3       30.36       32.08      7.08 o
   7   9   3        2.91        5.63      5.29 o
   0   0   4      437.80      404.79     40.87 o
   5   0   4     1560.59     1672.14     22.60 o
   6   0   4     1207.09     1294.61     14.99 o
   7   0   4     7301.30     7428.91    120.44 o
   8   0   4       21.48       38.05      2.81 o
   9   0   4        0.43        1.13      3.91 o
  10   0   4     1209.94     1310.03      8.42 o
  11   0   4     1543.62     1444.98     99.41 o
  12   0   4      109.57       70.29      5.15 o
  13   0   4       17.37        6.94      6.07 o
  14   0   4      607.89      612.52      5.65 o
  15   0   4        4.94        0.00      3.40 o
  16   0   4     1381.13     1089.19    143.51 o
   1   1   4      254.03      245.31      3.17 o
   2   1   4      183.59      146.60      2.20 o
   3   1   4      358.18      334.07      2.02 o
   4   1   4     1824.50     1782.13      7.46 o
   5   1   4      387.65      296.93      1.91 o
   6   1   4     4835.42     5164.69     45.24 o
   7   1   4      387.67      404.69      6.93 o
   8   1   4     2667.89     2720.91     63.74 o
   9   1   4      165.73      185.54      3.05 o
  10   1   4       86.46      106.26      5.45 o
  11   1   4      198.27      178.88      3.86 o
  12   1   4        5.44        8.03      3.69 o
  13   1   4      321.01      315.26      3.71 o
  14   1   4        3.53        3.03      3.14 o
  15   1   4       55.43       42.93      2.81 o
  16   1   4      197.14      164.24      7.50 o
   2   2   4      354.81      344.75      4.30 o
   3   2   4      976.88      942.62     10.02 o
   4   2   4     1013.98      935.97     10.06 o
   5   2   4     2675.29     2677.63     26.35 o
   6   2   4      213.16      197.86      2.92 o
   7   2   4       40.60       55.67      1.70 o
   8   2   4      866.90      808.90     17.11 o
   9   2   4       53.41       63.09      1.99 o
  10   2   4     1286.52     1250.00     12.48 o
  11   2   4       11.07       13.90      2.78 o
  12   2   4      264.75      331.02      6.03 o
  13   2   4      194.27      226.40      3.75 o
  14   2   4        2.82        7.44      3.57 o
  15   2   4      267.84      286.48      7.10 o
   1   3   4      790.78      804.47     10.44 o
   2   3   4     1181.09     1123.49      8.60 o
   3   3   4      475.17      481.27      5.49 o
   4   3   4     5954.91     5925.35     75.35 o
   5   3   4      308.41      297.56      3.42 o
   6   3   4     1323.22     1392.83     21.81 o
   7   3   4      312.47      273.76      5.40 o
   8   3   4       55.39       49.95      2.03 o
   9   3   4       13.97       10.96      2.22 o
  10   3   4     1819.31     1911.47     33.19 o
  11   3   4        1.34        2.49      3.15 o
  12   3   4      194.86      175.90      6.12 o
  13   3   4      464.91      456.87      9.09 o
  14   3   4      240.10      254.55      4.31 o
  15   3   4      212.75      185.32      3.30 o
   0   4   4     5166.87     5219.25     52.86 o
   1   4   4      677.46      701.13      6.70 o
   2   4   4     2337.02     2247.50     24.54 o
   3   4   4      789.92      754.74     11.82 o
   4   4   4      739.31      685.76     13.57 o
   5   4   4      673.75      668.71     11.88 o
   6   4   4      133.45      160.49      2.29 o
   7   4   4      383.53      417.11      7.24 o
   8   4   4      351.55      359.48      8.42 o
   9   4   4       90.99       91.88      3.49 o
  10   4   4     1643.21     1720.26     41.27 o
  11   4   4     1125.69     1198.82     24.26 o
  12   4   4       42.66       58.91      5.11 o
  13   4   4      427.44      427.25      7.35 o
  14   4   4       15.51       18.20      2.77 o
   1   5   4      154.79      165.79      5.24 o
   2   5   4      381.99      342.74      4.93 o
   3   5   4      234.62      197.32      3.23 o
   4   5   4     1067.47     1048.89     32.62 o
   5   5   4      392.03      373.09      9.51 o
   6   5   4       42.13       41.17      2.57 o
   7   5   4      146.21      158.75     13.35 o
   8   5   4       18.52       19.99      3.92 o
   9   5   4      437.36      493.64     27.33 o
  10   5   4     1475.41     1541.64     74.09 o
  11   5   4       25.79       22.90      3.12 o
  12   5   4       26.80       27.08      3.08 o
  13   5   4        2.83        9.49      2.50 o
  14   5   4       30.84       22.16      2.73 o
   0   6   4      641.15      737.83     13.78 o
   1   6   4       21.86       25.15      2.52 o
   2   6   4      917.00      950.20     13.46 o
   3   6   4       23.04       28.83      2.22 o
   4   6   4      674.42      730.23     14.46 o
   5   6   4       12.01       11.10      2.92 o
   6   6   4      196.21      203.22      5.97 o
   7   6   4       65.43       74.87      3.03 o
   8   6   4      236.29      250.12      8.78 o
   9   6   4       20.84       30.48      3.66 o
  10   6   4       56.51       55.05      3.11 o
  11   6   4        0.09        0.00      3.07 o
  12   6   4        0.01        0.00      2.62 o
   1   7   4       14.77       14.99      3.27 o
   2   7   4        0.68        0.03      3.15 o
   3   7   4       32.51       36.37      4.47 o
   4   7   4        6.14        4.86      4.18 o
   5   7   4      212.70      227.09      4.93 o
   6   7   4       22.07       23.93      3.73 o
   7   7   4      356.33      357.43     15.74 o
   8   7   4      387.26      381.61     21.22 o
   9   7   4      931.54      927.76     55.41 o
  10   7   4        0.94        0.00      4.02 o
  11   7   4      175.05      132.76      7.54 o
   0   8   4      163.20      177.36      4.81 o
   1   8   4        4.77        7.55      3.85 o
   2   8   4       47.77       49.08      3.42 o
   3   8   4       12.64       13.16      4.71 o
   4   8   4       52.82       69.32      7.99 o
   5   8   4       29.17       29.02      5.76 o
   6   8   4       22.21       28.02      5.36 o
   7   8   4       72.04       76.72      4.22 o
   8   8   4       84.71       76.98      5.67 o
   9   8   4      330.40      240.88     20.23 o
   1   9   4      176.25      179.26     23.55 o
   2   9   4       23.61       25.21      5.84 o
   3   9   4      755.63      747.71    105.24 o
   4   9   4        2.91        2.34      5.29 o
   5   9   4      174.35      160.15      6.76 o
   6   9   4      285.82      267.11      4.81 o
   7   9   4        0.59        0.91      5.15 o
   1   1   5     1119.02     1068.44     20.14 o
   2   1   5     3977.58     3809.77     10.50 o
   3   1   5      221.49      208.54      2.32 o
   4   1   5      597.47      649.23      5.11 o
   5   1   5     1409.99     1420.31     10.10 o
   6   1   5     1146.62     1267.92     11.97 o
   7   1   5     1883.66     1818.50     32.41 o
   8   1   5     3124.61     3059.31     62.42 o
   9   1   5      191.18      187.63      3.78 o
  10   1   5     1854.47     1914.91     40.31 o
  11   1   5      236.67      231.77      2.70 o
  12   1   5       41.21       39.54      3.26 o
  13   1   5     1807.29     1933.03     29.44 o
  14   1   5        3.01        6.72      3.02 o
  15   1   5      177.67      159.65      5.87 o
   0   2   5     1684.36     1572.66     33.31 o
   2   2   5     2241.99     2118.53     26.93 o
   3   2   5     1024.59      906.33     12.72 o
   4   2   5     1312.21     1195.10     11.98 o
   5   2   5       17.48       30.57      1.23 o
   6   2   5      463.69      466.34      7.70 o
   7   2   5       54.90       52.02      1.57 o
   8   2   5      514.67      466.37      6.94 o
   9   2   5      364.59      360.92      7.52 o
  10   2   5       35.29       39.16      2.82 o
  11   2   5      519.61      561.87     49.09 o
  12   2   5      319.87      360.87      5.37 o
  13   2   5      868.22      807.22     18.54 o
  14   2   5       75.52       86.57      3.17 o
  15   2   5       28.37       37.23      2.14 o
   1   3   5     1655.12     1533.12     17.30 o
   2   3   5      913.27      795.09      8.50 o
   3   3   5     4625.53     4264.11     57.12 o
   4   3   5     6708.23     6412.79    106.14 o
   5   3   5      573.37      499.80      6.65 o
   6   3   5       51.20       56.15      1.78 o
   7   3   5      151.76      131.08      2.42 o
   8   3   5        4.90        5.81      1.77 o
   9   3   5      180.85      198.42      3.49 o
  10   3   5      654.01      705.42     15.40 o
  11   3   5      937.05     1041.15     14.24 o
  12   3   5        2.97        2.34      3.64 o
  13   3   5       26.54       32.03      5.17 o
  14   3   5        7.70        6.72      2.35 o
  15   3   5      144.05      119.06      3.90 o
   0   4   5       98.12       61.13     13.34 o
   1   4   5      445.44      467.96      6.93 o
   2   4   5     1565.08     1568.13     24.13 o
   3   4   5      600.49      530.67      9.45 o
   4   4   5       73.46       72.70      2.51 o
   5   4   5      914.49      881.04     19.11 o
   6   4   5      159.79      185.36      5.76 o
   7   4   5     3677.39     3839.53     71.83 o
   8   4   5       53.38       52.23      2.57 o
   9   4   5     1722.37     1896.38     49.20 o
  10   4   5      104.59      126.21      3.68 o
  11   4   5       12.83       20.94      3.80 o
  12   4   5       19.86       23.17      3.94 o
  13   4   5       71.48       65.77      2.45 o
  14   4   5       22.28       24.59      2.41 o
   1   5   5     1395.15     1456.73     18.28 o
   2   5   5      167.93      182.74      3.31 o
   3   5   5     3725.21     3764.87     44.15 o
   4   5   5      224.62      237.85      8.70 o
   5   5   5      430.89      442.31     11.39 o
   6   5   5      168.45      145.08      8.28 o
   7   5   5       29.72       39.77      3.39 o
   8   5   5      279.80      319.92      6.10 o
   9   5   5      418.32      411.32     15.38 o
  10   5   5      158.50      174.61      5.97 o
  11   5   5      438.46      431.17     11.81 o
  12   5   5        3.32        5.01      2.60 o
  13   5   5       39.00       31.23      2.70 o
   0   6   5      226.63      214.48      4.32 o
   1   6   5      160.09      170.12      2.51 o
   2   6   5       69.15       67.06      2.47 o
   3   6   5      157.07      174.56      2.79 o
   4   6   5      655.88      696.22     17.74 o
   5   6   5      328.02      351.74     27.68 o
   6   6   5      381.61      388.70     10.84 o
   7   6   5      258.33      271.57      8.48 o
   8   6   5       12.23       10.67      3.29 o
   9   6   5      151.02      147.19      7.38 o
  10   6   5       45.08       43.29      2.82 o
  11   6   5       96.31       94.66      5.38 o
  12   6   5       97.25       79.83      5.31 o
   1   7   5       13.00       14.35      2.82 o
   2   7   5       65.90       83.89      2.89 o
   3   7   5      118.16      114.03     15.29 o
   4   7   5      375.74      393.57     10.05 o
   5   7   5       11.95       10.03      4.20 o
   6   7   5       87.86       95.59      4.05 o
   7   7   5        0.02        0.96      3.95 o
   8   7   5     1123.62     1063.03     43.17 o
   9   7   5      510.28      492.03     27.06 o
  10   7   5       97.44       91.79      4.29 o
  11   7   5      304.37      219.56     20.38 o
   0   8   5       74.23       80.25      3.95 o
   1   8   5       17.79       19.93      3.59 o
   2   8   5       12.81        9.16      3.47 o
   3   8   5        8.13        4.91      3.66 o
   4   8   5     1033.48     1112.23     58.05 o
   5   8   5        1.99        8.38      5.39 o
   6   8   5        5.86       12.43      4.46 o
   7   8   5      179.89      185.92      5.41 o
   8   8   5       12.67       13.18      3.64 o
   9   8   5       29.25       16.81      4.47 o
   1   9   5        5.41       11.46      6.00 o
   2   9   5       85.58       87.05      9.31 o
   3   9   5       26.81       20.17      5.24 o
   4   9   5       27.27       31.31      7.18 o
   5   9   5      121.03      107.56      4.82 o
   1   0   6     2703.99     2419.17     43.31 o
   4   0   6     1523.91     1473.96     20.34 o
   5   0   6     1523.75     1554.01     23.61 o
   6   0   6      172.21      149.31      2.97 o
   7   0   6     3734.37     3681.64     80.01 o
   8   0   6     2247.81     2204.56     28.85 o
   9   0   6     2306.83     2392.17     65.91 o
  10   0   6       35.94       29.91      4.72 o
  11   0   6       52.30       57.90      3.66 o
  12   0   6      258.82      209.87      6.10 o
  13   0   6     2089.66     1990.08     35.72 o
  14   0   6      266.85      277.34      7.82 o
  15   0   6       14.58       30.98      4.23 o
   1   1   6        0.01        3.54      1.17 o
   2   1   6     3527.90     3366.78     80.75 o
   3   1   6       16.42       11.69      1.28 o
   4   1   6     1826.16     1708.08     21.04 o
   5   1   6     5131.42     5170.24     80.69 o
   6   1   6     1205.43     1264.89     13.76 o
   7   1   6     2292.54     2461.22     27.24 o
   8   1   6      683.14      657.58     14.54 o
   9   1   6      310.65      332.39      9.73 o
  10   1   6     2145.63     2165.13     32.20 o
  11   1   6      865.77      881.41     11.11 o
  12   1   6      448.45      392.29      6.83 o
  13   1   6       40.30       33.32      3.48 o
  14   1   6       69.74       78.58      2.60 o
  15   1   6        2.76        6.58      2.48 o
   0   2   6       44.86       63.57      1.98 o
   1   2   6     4152.56     3793.81     37.05 o
   2   2   6     1974.01     1817.18     19.50 o
   3   2   6     5746.39     5685.76     74.51 o
   4   2   6      480.35      468.38      5.24 o
   5   2   6       17.67       16.08      1.33 o
   6   2   6     1637.90     1648.43     33.68 o
   7   2   6       18.09       13.67      1.75 o
   8   2   6      132.11      139.49      2.60 o
   9   2   6      277.32      278.96      4.82 o
  10   2   6     1901.13     1869.15     28.35 o
  11   2   6      296.71      316.63     16.21 o
  12   2   6      357.74      373.52      5.72 o
  13   2   6        6.93       12.59      4.73 o
  14   2   6       85.62       94.80      2.53 o
  15   2   6      264.76      290.22      5.71 o
   1   3   6      374.28      335.78      4.88 o
   2   3   6     2565.13     2563.46     25.97 o
   3   3   6      266.09      312.62      4.57 o
   4   3   6     1664.94     1574.65     26.83 o
   5   3   6        0.08        4.43      1.51 o
   6   3   6     1505.71     1530.17     27.08 o
   7   3   6      987.89      964.27     17.56 o
   8   3   6        0.30        7.76      2.42 o
   9   3   6       15.61       19.13      2.85 o
  10   3   6     1203.71     1192.29     24.71 o
  11   3   6     2095.06     2240.61     36.82 o
  12   3   6      105.84       93.05      3.70 o
  13   3   6      103.25       95.96      4.78 o
  14   3   6       64.46       58.06      2.28 o
  15   3   6        0.01        0.52      2.59 o
   1   4   6     5677.55     5579.73    102.42 o
   2   4   6      194.92      177.84      3.64 o
   3   4   6      547.12      542.31     10.27 o
   4   4   6     1750.75     1742.07     38.58 o
   5   4   6      294.12      284.98      5.81 o
   6   4   6       77.10       69.22      3.45 o
   7   4   6      650.64      648.69     19.48 o
   8   4   6       19.55       11.77      3.28 o
   9   4   6      112.88      121.13      2.72 o
  10   4   6        6.66        2.72      2.93 o
  11   4   6        9.06        6.18      2.97 o
  12   4   6      611.06      619.83     16.73 o
  13   4   6       14.08       15.18      2.69 o
  14   4   6       15.80        9.38      2.37 o
   1   5   6      213.81      203.75      3.42 o
   2   5   6     1255.68     1346.70     24.57 o
   3   5   6      707.39      694.53      8.59 o
   4   5   6      679.62      657.71     13.10 o
   5   5   6      925.13      947.36     21.22 o
   6   5   6      764.30      789.49     26.37 o
   7   5   6        7.52        8.53      2.98 o
   8   5   6      451.04      463.85     11.61 o
   9   5   6       25.84       35.31      3.81 o
  10   5   6     3947.38     4136.15    100.27 o
  11   5   6       55.41       50.32      2.96 o
  12   5   6        3.86        3.24      2.35 o
  13   5   6      808.79      740.19     26.76 o
   0   6   6      154.60      145.34      4.74 o
   1   6   6     1831.66     1861.76     21.61 o
   2   6   6      989.30     1019.43     15.04 o
   3   6   6       50.95       56.19      2.61 o
   4   6   6       16.46       21.36      2.74 o
   5   6   6       27.10       30.09      2.82 o
   6   6   6      233.89      244.06      7.19 o
   7   6   6       38.59       45.82      2.98 o
   8   6   6      169.74      165.41      7.22 o
   9   6   6      309.36      303.68     10.88 o
  10   6   6      330.17      295.10      7.63 o
  11   6   6      192.10      188.52     12.15 o
  12   6   6       82.90       62.66      3.86 o
   1   7   6      111.10      121.47      2.73 o
   2   7   6       30.66       47.98      4.30 o
   3   7   6      113.71      124.80      3.84 o
   4   7   6      293.63      328.79     10.29 o
   5   7   6      105.51      111.39      5.13 o
   6   7   6      116.52      114.97      4.02 o
   7   7   6       13.21       13.48      4.12 o
   8   7   6       40.58       33.56      4.55 o
   9   7   6      313.98      324.95      8.46 o
  10   7   6        7.57        4.90      3.36 o
  11   7   6       80.03       59.41      4.60 o
   0   8   6       36.06       48.99      4.50 o
   1   8   6      132.35      143.89      3.24 o
   2   8   6       98.62      119.50      3.06 o
   3   8   6       17.47       17.03      3.81 o
   4   8   6        7.33        0.00      7.03 o
   5   8   6       18.08       21.34      4.05 o
   6   8   6       85.30       83.90      4.31 o
   7   8   6       45.53       40.85      3.86 o
   8   8   6       72.42       63.46      3.69 o
   9   8   6       10.97        6.77      3.10 o
   1   9   6       65.18       67.58      5.86 o
   2   9   6        5.19        7.42      5.17 o
   3   9   6      299.86      273.12     23.37 o
   4   9   6       25.30       23.66      4.02 o
   5   9   6       19.35       15.94      4.35 o
   6   9   6      161.16      126.04      3.94 o
   1   1   7      507.59      435.92      6.70 o
   2   1   7       43.61       63.63      2.00 o
   3   1   7     3601.53     3408.43     36.54 o
   5   1   7     1010.19      904.30     10.40 o
   6   1   7      384.21      370.71      5.05 o
   7   1   7      696.55      647.79     10.04 o
   8   1   7     1028.01      984.99     11.77 o
   9   1   7       70.44       63.75      1.83 o
  10   1   7     1486.30     1422.48     23.70 o
  11   1   7      118.66      114.02      2.34 o
  12   1   7        1.83        3.76      2.59 o
  13   1   7      757.50      823.28     16.77 o
  14   1   7      422.39      463.18     13.25 o
  15   1   7       49.26       41.64      2.73 o
   0   2   7      497.29      451.96      5.66 o
   1   2   7     7811.57     7228.11     36.36 o
   2   2   7     1919.95     1960.16     17.42 o
   3   2   7      535.88      539.94      5.07 o
   4   2   7     2650.90     2515.90     28.64 o
   5   2   7      229.06      231.42      4.04 o
   6   2   7      358.50      379.73      6.46 o
   7   2   7       15.85       14.20      2.00 o
   8   2   7      643.67      644.05     10.91 o
   9   2   7      729.96      689.51     11.01 o
  10   2   7        5.28        6.13      2.79 o
  11   2   7      416.93      462.77     27.82 o
  12   2   7      196.35      224.53      3.20 o
  13   2   7       25.08       35.13      2.64 o
  14   2   7      130.33      156.62      2.99 o
  15   2   7       11.47        3.84      2.21 o
   1   3   7     3189.00     3131.16     30.91 o
   2   3   7     1580.45     1483.85     14.89 o
   3   3   7     2139.83     2007.18     22.46 o
   4   3   7     5140.89     4729.19     65.02 o
   5   3   7      116.30       95.06      1.79 o
   6   3   7       63.57       65.22      5.23 o
   7   3   7      725.16      688.17     11.46 o
   8   3   7      109.25      113.43      2.80 o
   9   3   7       67.41       56.49      2.64 o
  10   3   7      456.33      416.53     32.42 o
  11   3   7      112.08      111.04      3.46 o
  12   3   7      266.64      283.97      4.91 o
  13   3   7      373.93      425.96      6.26 o
  14   3   7      208.60      198.52      2.99 o
   0   4   7     7016.29     6142.13    202.03 o
   1   4   7      191.80      199.25     11.82 o
   2   4   7     1862.24     1738.94     39.92 o
   3   4   7       50.91       45.59      1.86 o
   4   4   7        4.44        0.16      2.06 o
   5   4   7     1323.68     1323.35     30.30 o
   6   4   7       55.36       64.61      2.39 o
   7   4   7     1792.78     1768.44     44.64 o
   8   4   7      188.62      201.60      5.12 o
   9   4   7      819.58      914.09     14.47 o
  10   4   7      119.90      133.58      3.24 o
  11   4   7      164.78      152.15      4.03 o
  12   4   7      310.26      370.67      7.60 o
  13   4   7        6.79        6.46      2.37 o
  14   4   7       15.41       11.77      2.49 o
   1   5   7        4.82        2.45      1.96 o
   2   5   7      286.81      248.81      4.24 o
   3   5   7        3.05        1.82      2.12 o
   4   5   7      622.50      585.96     13.42 o
   5   5   7      116.54      116.87      2.11 o
   6   5   7      121.31      141.75      5.70 o
   7   5   7      198.33      196.00      6.16 o
   8   5   7        1.30        4.20      3.06 o
   9   5   7      675.37      653.02     23.24 o
  10   5   7       35.14       31.60      2.67 o
  11   5   7      346.44      350.59      8.52 o
  12   5   7       35.46       33.30      2.54 o
  13   5   7        1.47        3.87      2.97 o
   0   6   7      312.74      325.91      8.42 o
   1   6   7       31.74       44.51      8.62 o
   2   6   7      110.89      116.93      3.13 o
   3   6   7      329.78      345.11     25.29 o
   4   6   7      114.59      125.17      2.84 o
   5   6   7      743.56      733.57     26.28 o
   6   6   7      457.32      464.65     11.95 o
   7   6   7      519.79      540.27     16.37 o
   8   6   7      710.55      715.92     22.59 o
   9   6   7        8.42        6.70      3.01 o
  10   6   7       69.11       70.79      2.69 o
  11   6   7       41.28       48.36      3.05 o
  12   6   7       56.97       46.64      3.34 o
   1   7   7        9.54       14.91      2.58 o
   2   7   7        1.72        2.05      3.10 o
   3   7   7        6.07       11.20      3.24 o
   4   7   7        0.02        0.00      3.57 o
   5   7   7      931.85      953.58     38.48 o
   6   7   7       72.41       77.88      4.48 o
   7   7   7     1017.76     1034.13     32.06 o
   8   7   7       81.41       88.22      6.15 o
   9   7   7      378.05      338.74     10.85 o
  10   7   7      174.16      144.60      9.22 o
   0   8   7       44.14       53.61      4.38 o
   1   8   7       11.26       19.56      3.52 o
   2   8   7      266.70      278.52      6.28 o
   3   8   7      335.56      365.30     12.19 o
   4   8   7      505.12      554.63     20.56 o
   5   8   7      424.53      408.04     32.86 o
   6   8   7       66.76       71.95      8.39 o
   7   8   7       47.32       55.40      3.47 o
   8   8   7       11.53        9.52      2.92 o
   9   8   7       43.08       27.93      4.73 o
   1   9   7       12.55        8.70      4.59 o
   2   9   7       18.45       11.96      5.13 o
   3   9   7        8.77        3.46      9.34 o
   4   9   7       13.71       11.30      3.82 o
   5   9   7      178.46      153.40      4.51 o
   6   9   7       26.37       16.63      3.20 o
   0   0   8     1994.04     1932.44     70.71 o
   1   0   8     3714.34     3520.90     59.35 o
   2   0   8     6221.85     5631.85     12.94 o
   3   0   8      602.31      629.65      8.72 o
   4   0   8       11.41       15.14      1.71 o
   5   0   8     3285.47     3342.84     59.28 o
   6   0   8     1265.06     1219.53     17.88 o
   7   0   8       17.04       11.95      2.16 o
   8   0   8      182.53      192.00      5.25 o
   9   0   8      184.39      161.91      5.45 o
  10   0   8     1139.65     1083.08     29.34 o
  11   0   8      416.82      396.64      9.03 o
  12   0   8       33.53       29.43      3.06 o
  13   0   8     1252.76     1270.89     35.57 o
  14   0   8      651.71      763.64     38.30 o
  15   0   8      312.17      303.84     13.58 o
   1   1   8      219.22      219.16      3.67 o
   2   1   8      139.41      151.88      2.39 o
   3   1   8      510.93      486.40      6.49 o
   4   1   8     3878.19     4012.95     58.20 o
   5   1   8     1721.46     1651.47     20.90 o
   6   1   8     1408.42     1564.39     24.06 o
   7   1   8     1245.14     1171.08     17.09 o
   8   1   8       49.01       51.58      2.13 o
   9   1   8       36.09       34.88      1.93 o
  10   1   8     1841.06     1886.60     25.55 o
  11   1   8        0.02        4.94      2.30 o
  12   1   8      143.48      145.64      3.10 o
  13   1   8        0.90        0.00      2.95 o
  14   1   8        0.31        0.03      2.59 o
  15   1   8       58.10       82.58      3.11 o
   0   2   8     2207.20     1980.91     33.37 o
   1   2   8        4.07        4.57      1.32 o
   2   2   8     1181.19     1190.76      9.94 o
   3   2   8      857.89      809.71     13.14 o
   4   2   8      721.57      703.40      7.47 o
   5   2   8       70.68       80.38      1.42 o
   6   2   8     1034.05     1078.26     15.35 o
   7   2   8        1.12        4.44      2.11 o
   8   2   8     1338.00     1270.69     31.54 o
   9   2   8      219.14      232.28      6.41 o
  10   2   8      218.93      245.98      3.80 o
  11   2   8      104.22       97.88      3.09 o
  12   2   8     1558.62     1572.85     36.43 o
  13   2   8      115.76      132.70      3.71 o
  14   2   8       78.60       61.53      2.96 o
  15   2   8       72.16       63.03      2.59 o
   1   3   8       22.93       11.93      1.52 o
   2   3   8       38.84       46.68      2.00 o
   4   3   8       18.83       21.04      1.62 o
   5   3   8      183.42      163.97      2.38 o
   6   3   8     1178.01     1087.24     22.39 o
   7   3   8      608.60      624.98     11.25 o
   8   3   8      572.11      598.25     13.14 o
   9   3   8      190.19      151.83      3.92 o
  10   3   8      625.41      634.11     18.34 o
  11   3   8      536.07      540.11     10.08 o
  12   3   8        6.54        7.95      2.96 o
  13   3   8      428.16      403.27      6.42 o
  14   3   8       40.32       42.63      2.29 o
   0   4   8     2685.32     2398.22     92.01 o
   1   4   8     8217.64     7854.32    246.36 o
   2   4   8      779.77      762.95     14.03 o
   3   4   8      532.68      480.44     10.34 o
   4   4   8      212.57      193.83      4.66 o
   5   4   8     1626.81     1501.15     35.77 o
   6   4   8       24.77       22.91      2.28 o
   7   4   8     1073.66     1065.86     41.11 o
   8   4   8      447.19      452.29      9.84 o
   9   4   8       44.93       53.03      2.70 o
  10   4   8      116.67      128.28      4.52 o
  11   4   8      858.67      922.48     24.59 o
  12   4   8      207.30      222.76      3.51 o
  13   4   8      520.78      511.72     10.05 o
  14   4   8       17.50       10.93      3.02 o
   1   5   8      577.41      540.22      8.17 o
   2   5   8        4.21        8.08      2.04 o
   3   5   8     1266.55     1307.38     21.38 o
   4   5   8      231.27      228.73      5.24 o
   5   5   8     1169.44     1185.89     19.68 o
   6   5   8        3.99        5.04      2.77 o
   7   5   8       28.15       30.86      2.66 o
   8   5   8     2346.43     2399.62     60.06 o
   9   5   8      400.76      440.62      9.00 o
  10   5   8       72.58       74.16      2.48 o
  11   5   8      120.00      134.50      3.79 o
  12   5   8        5.74        7.97      2.55 o
   0   6   8      482.91      517.31     85.84 o
   1   6   8     5043.05     4887.68     80.05 o
   2   6   8        3.00        6.39      2.51 o
   3   6   8      216.33      218.83      5.73 o
   4   6   8      256.99      267.72      8.33 o
   5   6   8      233.53      242.12      5.16 o
   6   6   8        7.27        4.28      3.56 o
   7   6   8       32.08       34.37      3.54 o
   8   6   8        3.24        8.27      3.06 o
   9   6   8      307.44      307.85      5.57 o
  10   6   8       32.48       46.28      2.78 o
  11   6   8      429.15      398.64     13.10 o
  12   6   8       11.84        7.49      3.44 o
   1   7   8        0.03        0.00      2.67 o
   2   7   8      887.95     1007.65     19.30 o
   3   7   8       52.62       55.26      3.47 o
   4   7   8       12.88       10.80      3.30 o
   5   7   8       24.72       35.51      5.67 o
   6   7   8      997.40     1037.44     35.50 o
   7   7   8        2.48        5.87      3.12 o
   8   7   8       44.66       49.61      3.05 o
   9   7   8        3.09        3.92      3.30 o
  10   7   8       12.41       10.82      3.13 o
   0   8   8     1074.22     1220.65     64.66 o
   1   8   8      662.64      708.74     16.97 o
   2   8   8      420.77      418.51      9.29 o
   3   8   8       88.87       88.71      3.11 o
   4   8   8       29.75       24.44      3.42 o
   5   8   8       44.62       39.49      3.87 o
   6   8   8      219.06      206.40     16.49 o
   7   8   8       16.93       16.39      3.21 o
   8   8   8       20.78       17.30      2.81 o
   1   9   8        1.03        1.76      4.40 o
   2   9   8        0.18        0.00      3.99 o
   3   9   8        0.05        0.00      3.74 o
   4   9   8      214.77      162.10      4.41 o
   5   9   8       52.37       31.07      3.85 o
   1   1   9       49.26       52.16      1.31 o
   2   1   9      272.86      300.64      4.40 o
   3   1   9     3232.86     3183.74     41.34 o
   4   1   9      172.93      161.24      1.90 o
   5   1   9      344.77      349.34      4.49 o
   6   1   9     2596.55     2571.60     36.64 o
   7   1   9     1008.19      966.28     17.35 o
   8   1   9      826.20      818.41     14.51 o
   9   1   9      388.83      384.59      5.84 o
  10   1   9      636.41      602.33      9.25 o
  11   1   9      492.41      509.80      9.26 o
  12   1   9       31.45       35.29      2.69 o
  13   1   9      393.13      390.66     10.45 o
  14   1   9      175.90      154.10      4.40 o
  15   1   9        0.06        0.50      2.57 o
   0   2   9     4902.73     4740.10    116.47 o
   1   2   9     7607.65     7005.76    149.19 o
   2   2   9       89.49      106.17      2.11 o
   3   2   9       17.30       14.39      1.41 o
   4   2   9      398.50      360.60      5.22 o
   5   2   9      111.31       97.28      1.73 o
   6   2   9       98.54       89.67      2.12 o
   7   2   9      191.90      237.75      3.95 o
   8   2   9     1671.43     1711.32     42.01 o
   9   2   9      688.25      676.32     16.89 o
  10   2   9        5.07        4.31      2.39 o
  11   2   9       24.84       27.17      3.18 o
  12   2   9      401.52      406.91      8.66 o
  13   2   9      843.52      870.74     13.86 o
  14   2   9       88.47       92.26      2.55 o
   1   3   9      407.62      348.41      3.64 o
   2   3   9     3080.43     3075.56     45.71 o
   3   3   9       26.20       40.12      1.78 o
   4   3   9      161.39      195.58      3.89 o
   5   3   9     1501.64     1405.57     30.45 o
   6   3   9       55.93       43.23      2.57 o
   7   3   9     1863.25     1803.20     31.75 o
   8   3   9        0.04        2.53      2.48 o
   9   3   9     1012.13      941.35     24.01 o
  10   3   9      919.31      925.29     19.65 o
  11   3   9      583.43      571.05     14.57 o
  12   3   9      235.66      245.91      3.74 o
  13   3   9      142.60      160.30      3.10 o
  14   3   9        0.01        0.00      2.50 o
   0   4   9     3047.34     3012.68     57.56 o
   1   4   9       25.85       22.56      2.26 o
   2   4   9        3.37        1.30      2.44 o
   3   4   9       27.63       26.70      2.38 o
   4   4   9      275.84      244.47      5.15 o
   5   4   9       41.76       44.86      2.00 o
   6   4   9      720.05      685.58     18.96 o
   7   4   9      127.48      133.25      4.90 o
   8   4   9       17.37       19.20      2.52 o
   9   4   9      112.78      110.79      4.37 o
  10   4   9      315.46      381.22      7.06 o
  11   4   9      449.83      480.47     10.59 o
  12   4   9       23.41       25.93      2.40 o
  13   4   9       15.71       15.99      2.33 o
   1   5   9      122.79      111.87      2.29 o
   2   5   9      132.51      124.20      2.18 o
   3   5   9      524.09      536.31      8.77 o
   4   5   9        8.70        5.36      2.24 o
   5   5   9       87.52       92.37      2.29 o
   6   5   9      207.60      215.43      2.74 o
   7   5   9        1.77        5.56      2.93 o
   8   5   9      777.27      757.15     11.21 o
   9   5   9      562.83      604.41      8.14 o
  10   5   9        0.34        0.00      2.53 o
  11   5   9      198.33      195.49      4.17 o
  12   5   9      130.56      142.75      2.68 o
   0   6   9     5088.91     4937.29    440.33 o
   1   6   9     2574.07     2608.34     40.09 o
   2   6   9        0.01        2.20      2.59 o
   3   6   9      185.02      186.43      3.12 o
   4   6   9      893.23      892.65     19.45 o
   5   6   9       23.99       24.59      3.51 o
   6   6   9      783.69      809.02      8.66 o
   7   6   9      906.71      984.73     23.35 o
   8   6   9      746.87      783.91     14.54 o
   9   6   9      135.35      143.64      3.40 o
  10   6   9        0.00        1.70      2.80 o
  11   6   9        6.06        4.96      2.94 o
   1   7   9       52.23       54.32      2.82 o
   2   7   9      108.65      121.85      3.37 o
   3   7   9        2.38        3.11      3.33 o
   4   7   9       75.41       79.84      3.51 o
   5   7   9      922.94      888.32     40.85 o
   6   7   9      509.64      508.46     14.99 o
   7   7   9      572.11      587.40     18.72 o
   8   7   9       92.57       95.33      4.62 o
   9   7   9        1.26        0.00      4.00 o
  10   7   9      259.04      199.28     17.45 o
   0   8   9      404.91      428.81     23.81 o
   1   8   9        0.54        1.43      2.86 o
   2   8   9      194.81      192.93      6.60 o
   3   8   9       43.91       43.83      2.98 o
   4   8   9        1.20        2.00      3.37 o
   5   8   9       50.80       53.82      5.46 o
   6   8   9       59.79       54.15      4.76 o
   7   8   9      189.40      171.15      7.41 o
   8   8   9       37.06       26.02      3.08 o
   1   9   9        0.01        1.32      3.93 o
   2   9   9        6.91        5.25      3.77 o
   3   9   9        1.74        1.79      3.50 o
   4   9   9       23.03       17.10      3.74 o
   0   0  10       26.34       19.20      2.83 o
   1   0  10     1663.13     1553.48     29.80 o
   2   0  10     5362.97     4970.83     94.94 o
   3   0  10     4398.32     4392.95    113.27 o
   4   0  10       80.80       75.53      2.09 o
   5   0  10        9.08       14.06      4.00 o
   6   0  10       71.49       82.87      4.30 o
   7   0  10      233.16      270.94      4.18 o
   8   0  10      205.99      227.68      4.15 o
   9   0  10      294.48      296.62      5.39 o
  10   0  10     1289.58     1259.16     24.84 o
  11   0  10      331.72      286.34      6.01 o
  12   0  10       57.86       59.49      3.97 o
  13   0  10       48.57       29.54      3.70 o
   1   1  10     2682.64     2585.59     44.08 o
   3   1  10        0.17        0.00      2.05 o
   4   1  10      117.07      152.76      2.12 o
   5   1  10      145.60      174.35      2.24 o
   6   1  10       70.27       58.31      2.47 o
   7   1  10      902.30      843.74     11.60 o
   8   1  10      500.24      476.33      6.07 o
   9   1  10       26.23       29.19      2.09 o
  10   1  10      857.41      791.58     13.46 o
  11   1  10      917.79      970.53     14.69 o
  12   1  10        8.87        7.03      2.82 o
  13   1  10      223.39      260.66      6.36 o
  14   1  10       53.88       47.10      2.58 o
   0   2  10    13843.30    11792.49    458.13 o
   1   2  10       59.26       68.01      2.24 o
   2   2  10      225.53      201.54      4.26 o
   3   2  10      315.43      281.67      5.98 o
   4   2  10       40.60       31.37      1.84 o
   5   2  10     3125.27     3025.84     77.52 o
   6   2  10        0.66       20.37      7.16 o
   7   2  10       28.78       27.98      2.00 o
   8   2  10        2.16        8.82      2.31 o
   9   2  10      707.06      670.89     46.48 o
  10   2  10      228.25      235.12      4.23 o
  11   2  10       16.24       26.74      3.03 o
  12   2  10        3.30       10.90      2.78 o
  13   2  10        0.06        1.21      2.52 o
  14   2  10       56.95       48.58      2.55 o
   1   3  10       42.52       49.07      1.56 o
   2   3  10      508.51      555.44      9.09 o
   3   3  10      586.89      511.24     11.32 o
   4   3  10     1122.66     1066.43     24.89 o
   5   3  10     1052.29      995.77     21.64 o
   6   3  10     1855.38     1789.70     37.46 o
   7   3  10      170.63      176.34      4.10 o
   8   3  10       13.36        9.67      2.46 o
   9   3  10     1495.10     1472.01     27.89 o
  10   3  10      553.24      543.55      9.83 o
  11   3  10      203.69      201.65      3.69 o
  12   3  10      103.60      112.60      2.88 o
  13   3  10        0.01        0.00      2.44 o
  14   3  10      191.17      149.95      3.11 o
   0   4  10       61.68       58.20      3.69 o
   1   4  10      226.77      205.63      3.82 o
   2   4  10     1102.04     1051.15     24.41 o
   3   4  10      160.21      171.82      2.43 o
   4   4  10        6.77        9.19      1.88 o
   5   4  10     1546.30     1486.74     28.69 o
   6   4  10        9.00        4.94      2.57 o
   7   4  10      750.41      799.66     16.58 o
   8   4  10      632.70      606.20     11.41 o
   9   4  10       19.57       11.17      2.90 o
  10   4  10      516.72      497.14      5.28 o
  11   4  10      289.18      289.50      4.11 o
  12   4  10       58.08       51.72      2.46 o
  13   4  10      122.81      119.42      2.85 o
   1   5  10      252.40      238.51      2.86 o
   2   5  10       11.61       12.77      2.30 o
   3   5  10      659.18      664.95     12.92 o
   4   5  10       33.50       33.55      2.28 o
   5   5  10      214.23      197.60      2.42 o
   6   5  10      666.71      679.51      6.52 o
   7   5  10      909.94      945.99      8.91 o
   8   5  10        1.18        0.00      2.55 o
   9   5  10      190.65      180.36      2.63 o
  10   5  10      115.04      132.63      2.59 o
  11   5  10      345.10      352.81      6.18 o
  12   5  10        6.77       11.85      2.53 o
   0   6  10     1024.55     1031.59     94.30 o
   1   6  10      421.29      424.83      7.41 o
   2   6  10        4.90        4.87      2.74 o
   3   6  10      124.07      121.02      3.18 o
   4   6  10       67.95       69.55      3.29 o
   5   6  10      645.97      685.29      9.17 o
   6   6  10       60.75       66.20      4.39 o
   7   6  10       60.86       64.52      3.01 o
   8   6  10      219.75      222.30      4.44 o
   9   6  10        5.50        3.75      3.11 o
  10   6  10       17.39       13.18      2.61 o
  11   6  10       11.17        9.62      3.26 o
   1   7  10       74.04       77.31      2.49 o
   2   7  10       55.53       46.71      3.09 o
   3   7  10        0.17        0.00      3.50 o
   4   7  10      231.88      230.33      7.19 o
   5   7  10      547.70      544.55     18.45 o
   6   7  10       89.95       91.77      4.05 o
   7   7  10        3.77        4.40      3.01 o
   8   7  10       15.37       18.23      2.88 o
   9   7  10      134.41      118.31      4.33 o
   0   8  10     2112.43     2031.81     84.06 o
   1   8  10     1184.17     1266.45     44.70 o
   2   8  10      997.39      999.54     37.28 o
   3   8  10        0.25        0.00      2.87 o
   4   8  10       91.57       78.31      5.52 o
   5   8  10        0.08        0.81      2.86 o
   6   8  10       42.52       37.95      3.01 o
   7   8  10       13.24        8.24      2.77 o
   1   9  10       32.94       28.11      6.06 o
   2   9  10       45.69       29.33      4.23 o
   3   9  10        0.49        0.00      4.04 o
   1   1  11     2010.93     1926.23     38.15 o
   2   1  11      371.81      347.06      5.64 o
   3   1  11     6265.75     5797.78    132.09 o
   4   1  11      740.15      744.22     11.25 o
   5   1  11      812.65      773.27     10.92 o
   6   1  11       86.03       64.06      1.77 o
   7   1  11      508.52      476.72      7.06 o
   8   1  11       69.83       63.36      2.10 o
   9   1  11      252.11      203.94      3.62 o
  10   1  11      721.80      741.34      9.96 o
  11   1  11      292.77      277.95      5.02 o
  12   1  11      290.39      293.43      5.31 o
  13   1  11       10.17       10.18      3.06 o
  14   1  11      179.21      155.92      4.67 o
   1   2  11     1986.04     1866.17     48.80 o
   2   2  11     3483.99     3111.40     68.56 o
   3   2  11       96.63       93.76      3.12 o
   4   2  11      453.12      442.80     11.63 o
   5   2  11      932.33      855.31     20.33 o
   6   2  11        7.54       12.28      1.98 o
   7   2  11       70.80       71.90      2.16 o
   8   2  11     1135.54     1195.21     18.13 o
   9   2  11      507.24      542.81     12.02 o
  10   2  11      872.44      884.01     12.38 o
  11   2  11      132.81      121.28      3.44 o
  12   2  11        4.74       12.23      2.93 o
  13   2  11      587.49      567.81      8.44 o
  14   2  11      139.73      144.36      6.59 o
   1   3  11       73.51       52.47      1.79 o
   2   3  11      958.61      820.15     15.13 o
   3   3  11      244.08      210.29      4.32 o
   4   3  11       55.89       51.18      1.99 o
   5   3  11       44.91       41.76      1.97 o
   6   3  11       18.76       16.53      2.83 o
   7   3  11       57.65       54.21      2.44 o
   8   3  11      675.48      681.68      9.25 o
   9   3  11     2668.89     2654.73     35.04 o
  10   3  11       14.68       13.86      3.05 o
  11   3  11      278.62      301.83      3.33 o
  12   3  11       73.59       85.43      2.56 o
  13   3  11      117.83      108.69      2.80 o
   0   4  11      194.20      154.76      5.23 o
   1   4  11      115.08      108.31      3.55 o
   2   4  11        9.89       11.13      2.05 o
   3   4  11       71.89       67.64      2.20 o
   4   4  11       53.74       65.17      2.23 o
   5   4  11       16.10       25.68      2.43 o
   6   4  11      267.52      271.89      4.20 o
   7   4  11      319.30      309.06      6.04 o
   8   4  11      491.99      491.31      4.92 o
   9   4  11       35.73       38.30      2.71 o
  10   4  11      150.12      177.17      2.67 o
  11   4  11      173.23      189.32      2.94 o
  12   4  11      206.18      203.09      5.36 o
  13   4  11        0.45        0.63      2.56 o
   1   5  11      394.12      386.01      3.23 o
   2   5  11      811.91      820.32     10.60 o
   3   5  11      415.24      426.60      6.10 o
   4   5  11       51.39       46.17      2.68 o
   5   5  11       33.88       31.13      2.62 o
   6   5  11     1273.21     1239.77     39.03 o
   7   5  11      263.47      261.57      3.58 o
   8   5  11      148.71      166.41      3.00 o
   9   5  11       15.20       15.87      2.65 o
  10   5  11      124.41      137.35      2.74 o
  11   5  11        6.73        6.88      2.77 o
  12   5  11        3.56        2.24      2.29 o
   0   6  11        3.21        3.49      3.65 o
   1   6  11     2440.01     2511.14     32.78 o
   2   6  11      754.80      776.61     11.25 o
   3   6  11      131.33      135.21      3.30 o
   4   6  11      698.82      741.52     15.20 o
   5   6  11      271.55      283.39      3.77 o
   6   6  11      512.53      510.91      9.81 o
   7   6  11       66.58       66.64      2.71 o
   8   6  11       10.37        8.61      3.10 o
   9   6  11        8.44       10.33      2.54 o
  10   6  11       51.48       40.19      2.78 o
  11   6  11      162.90      111.57      3.87 o
   1   7  11       42.12       44.97      2.52 o
   2   7  11      267.00      273.12      8.35 o
   3   7  11       76.17       87.96      3.07 o
   4   7  11       29.79       37.38      3.01 o
   5   7  11       19.98       25.81      4.84 o
   6   7  11      205.41      224.74      3.15 o
   7   7  11       84.66       91.69      3.02 o
   8   7  11      268.46      249.36      7.92 o
   9   7  11       36.32       36.38      3.13 o
   0   8  11        4.98        9.84      3.92 o
   1   8  11      234.68      195.19      8.46 o
   2   8  11       27.36       26.79      2.99 o
   3   8  11      308.18      321.21     13.59 o
   4   8  11        4.01        2.67      2.97 o
   5   8  11       39.32       36.87      2.92 o
   6   8  11        2.18        1.57      2.77 o
   7   8  11      125.24       89.64      6.52 o
   0   0  12     2976.64     2980.98    185.43 o
   1   0  12     2985.13     2856.61    110.85 o
   2   0  12     1064.18     1055.81     41.14 o
   3   0  12     1476.41     1478.01     26.75 o
   4   0  12       94.39      105.95      3.33 o
   5   0  12       20.45       30.69      7.53 o
   6   0  12        8.10        8.57      2.19 o
   7   0  12       16.41       18.20      2.67 o
   8   0  12        0.28        4.55      2.81 o
   9   0  12     1220.56     1273.24     24.17 o
  10   0  12      330.35      346.44      8.31 o
  11   0  12      120.28      128.45      3.80 o
  12   0  12     1125.69     1153.35     28.41 o
  13   0  12       18.81       13.77      6.72 o
  14   0  12      102.93       95.08      3.97 o
   1   1  12       28.83       13.71      1.64 o
   2   1  12      548.44      656.98     14.15 o
   3   1  12     1899.56     1964.36     26.33 o
   4   1  12     1251.52     1156.58     14.63 o
   5   1  12      832.76      853.68      9.93 o
   6   1  12      375.75      343.26      3.78 o
   7   1  12      221.69      261.43      3.80 o
   8   1  12      148.49      142.49      2.16 o
   9   1  12     1186.93     1151.19     14.28 o
  10   1  12        1.76        2.49      2.52 o
  11   1  12     2041.78     2064.69     31.53 o
  12   1  12        0.70        3.06      2.77 o
  13   1  12      374.94      372.55      7.05 o
  14   1  12       14.41        6.01      2.59 o
   0   2  12      349.91      296.63     13.78 o
   1   2  12      375.22      314.91      7.25 o
   2   2  12     1566.08     1491.51     27.33 o
   3   2  12     1901.19     1764.83     43.81 o
   4   2  12      614.28      534.35     11.46 o
   5   2  12        4.66        5.08      1.88 o
   6   2  12      790.72      820.38     11.53 o
   7   2  12       37.34       32.98      2.08 o
   8   2  12      121.08      106.47      2.39 o
   9   2  12      618.16      643.67      8.35 o
  10   2  12       54.47       40.09      2.79 o
  11   2  12      253.26      255.18      4.20 o
  12   2  12      208.18      223.18      3.36 o
  13   2  12        1.18        0.66      2.59 o
  14   2  12      131.96       90.21      5.92 o
   1   3  12       72.18       64.56      2.70 o
   2   3  12      976.62      871.26     24.81 o
   3   3  12       24.96       28.82      3.41 o
   4   3  12     1090.75     1030.77     23.81 o
   5   3  12     1453.05     1436.31     21.01 o
   6   3  12       43.24       44.47      2.41 o
   7   3  12      101.87      104.20      2.55 o
   8   3  12     1390.14     1341.36     21.66 o
   9   3  12      274.77      267.44      4.72 o
  10   3  12      102.23      119.67      3.15 o
  11   3  12        5.16       15.88      2.92 o
  12   3  12      133.52      116.33      3.45 o
  13   3  12       11.99        6.20      3.07 o
   0   4  12      738.90      679.23     21.68 o
   1   4  12      101.14       93.66      1.92 o
   2   4  12        1.49        4.30      1.92 o
   3   4  12     1486.45     1409.01     24.50 o
   4   4  12     3816.27     3700.19     53.92 o
   5   4  12      669.95      691.60      6.76 o
   6   4  12      498.12      495.28      7.21 o
   7   4  12      533.61      560.50      6.75 o
   8   4  12       31.35       34.89      2.68 o
   9   4  12       80.49       89.14      2.52 o
  10   4  12       34.41       46.18      2.62 o
  11   4  12       38.65       41.83      2.65 o
  12   4  12       19.67       25.92      2.82 o
   1   5  12       10.52       15.00      2.62 o
   2   5  12       41.09       41.10      2.14 o
   3   5  12     1154.32     1124.29     23.77 o
   4   5  12      109.54      115.63      3.64 o
   5   5  12      391.99      397.59      3.84 o
   6   5  12     1823.70     1855.38     22.97 o
   7   5  12      244.54      243.26      3.95 o
   8   5  12      345.44      367.26      5.23 o
   9   5  12      246.32      263.51      4.03 o
  10   5  12        6.75        6.12      2.56 o
  11   5  12       12.53       12.79      2.64 o
   0   6  12     2109.75     2080.42    101.93 o
   1   6  12      621.37      576.65     19.85 o
   2   6  12      415.85      401.55     10.71 o
   3   6  12       40.73       35.71      2.71 o
   4   6  12      151.86      161.74      2.75 o
   5   6  12       22.99       24.32      3.07 o
   6   6  12       69.38       82.58      2.77 o
   7   6  12       50.61       60.09      2.78 o
   8   6  12      196.92      212.51      5.85 o
   9   6  12       33.61       36.69      2.53 o
  10   6  12       13.26       13.62      2.71 o
   1   7  12       40.61       42.13      2.64 o
   2   7  12      107.93      116.80      4.47 o
   3   7  12      250.88      265.85     10.37 o
   4   7  12        1.44        0.13      3.17 o
   5   7  12      445.93      426.63      9.68 o
   6   7  12       33.21       42.93      2.75 o
   7   7  12        0.03        0.00      2.76 o
   8   7  12       65.12       50.75      2.58 o
   0   8  12      965.65      892.12     53.19 o
   1   8  12      992.15      917.75     45.28 o
   2   8  12      483.90      490.74     25.96 o
   3   8  12        0.23        1.58      2.80 o
   4   8  12      167.78      137.73      7.25 o
   5   8  12        8.47        4.80      2.46 o
   6   8  12       25.54       19.93      2.65 o
   1   1  13       51.63       46.25      1.99 o
   2   1  13      571.55      522.49     12.43 o
   3   1  13      207.56      210.37      3.27 o
   4   1  13     1253.19     1185.43     14.09 o
   5   1  13      562.32      562.93      6.68 o
   6   1  13      340.22      348.75      4.45 o
   7   1  13       32.45       38.03      2.73 o
   8   1  13      217.67      200.43      6.24 o
   9   1  13      682.46      719.64     10.21 o
  10   1  13      665.19      698.16     11.08 o
  11   1  13       33.54       45.23      2.77 o
  12   1  13       86.06       78.33      3.02 o
  13   1  13        2.09        1.60      2.68 o
   0   2  13     1362.42     1331.58     70.07 o
   1   2  13      470.69      495.78     23.22 o
   2   2  13      264.63      265.46      5.49 o
   3   2  13     1071.44      969.93     22.35 o
   4   2  13       22.14       34.55      1.98 o
   5   2  13       82.74       83.30      1.92 o
   6   2  13      284.18      283.05      3.20 o
   7   2  13        3.84        6.51      2.17 o
   8   2  13        5.53        8.14      3.74 o
   9   2  13      259.81      241.86      3.89 o
  10   2  13      536.30      581.23      8.72 o
  11   2  13       11.45       18.11      2.66 o
  12   2  13       19.97       18.50      2.75 o
  13   2  13       10.35       11.05      2.73 o
   1   3  13      123.33      119.19      3.00 o
   2   3  13      578.74      501.39     14.33 o
   3   3  13     1894.15     1832.06     35.81 o
   4   3  13     1700.72     1705.01     32.72 o
   5   3  13       16.98       27.73      2.39 o
   6   3  13      832.55      840.85     12.92 o
   7   3  13       37.85       42.93      2.21 o
   8   3  13      300.36      295.73      4.54 o
   9   3  13     2145.66     2228.99     21.97 o
  10   3  13        8.35        5.81      2.54 o
  11   3  13      605.51      624.76     12.09 o
  12   3  13       35.27       44.74      2.83 o
  13   3  13       46.00       42.06      2.92 o
   0   4  13      427.42      381.61     11.71 o
   1   4  13      478.48      461.21      9.49 o
   2   4  13      121.69      117.17      2.86 o
   3   4  13     1003.23      916.94     13.18 o
   4   4  13       45.56       37.67      2.31 o
   5   4  13      839.99      824.27     14.42 o
   6   4  13      170.44      175.86      3.00 o
   7   4  13      305.04      304.17      3.16 o
   8   4  13      684.97      725.48      7.79 o
   9   4  13       99.61      110.39      2.62 o
  10   4  13       42.72       38.47      2.65 o
  11   4  13       48.96       57.07      2.81 o
  12   4  13      139.49      118.77      5.66 o
   1   5  13       24.85       27.00      2.36 o
   2   5  13       46.76       42.08      2.02 o
   3   5  13       24.33       31.07      2.48 o
   4   5  13       24.98       16.10      2.25 o
   5   5  13      373.94      353.54      4.94 o
   6   5  13      119.27      120.44      3.22 o
   7   5  13        1.19        3.50      2.53 o
   8   5  13      193.32      209.35      4.01 o
   9   5  13        0.56        2.21      2.61 o
  10   5  13        1.77        1.45      2.51 o
  11   5  13       22.22       20.35      2.76 o
   0   6  13       65.86       64.78      6.13 o
   1   6  13      435.26      402.97     19.44 o
   2   6  13      945.17      927.03     27.81 o
   3   6  13      443.20      469.98     11.21 o
   4   6  13      121.61      121.15      3.33 o
   5   6  13      126.49      136.89      6.32 o
   6   6  13        7.44        8.63      2.56 o
   7   6  13        0.05        0.00      2.45 o
   8   6  13       21.15       16.73      2.55 o
   9   6  13        1.54        1.99      2.45 o
   1   7  13       24.67       26.88      2.53 o
   2   7  13      332.40      312.95     11.82 o
   3   7  13       11.93       17.43      2.94 o
   4   7  13       70.73       78.02      8.01 o
   5   7  13      230.76      233.47      6.72 o
   6   7  13      138.12      129.21      3.82 o
   7   7  13        3.90        4.28      2.60 o
   8   7  13       18.07       16.38      2.43 o
   0   8  13     1922.93     1692.07    184.30 o
   1   8  13       12.19       13.61      2.83 o
   2   8  13       41.18       41.25      4.32 o
   3   8  13       96.35       85.56      6.49 o
   4   8  13        5.59        3.35      2.48 o
   5   8  13       10.57        4.56      2.40 o
   1   0  14      245.43      290.75     15.08 o
   2   0  14     1076.90     1057.00     29.58 o
   3   0  14     1506.03     1457.57     28.35 o
   4   0  14       89.15       83.74      2.94 o
   5   0  14       36.62       31.94      3.08 o
   6   0  14       39.51       42.07      2.73 o
   7   0  14      157.87      158.77      3.13 o
   8   0  14        8.40        9.59      3.16 o
   9   0  14       98.89      118.85      4.16 o
  10   0  14      132.66      142.44      6.51 o
  11   0  14      163.34      143.75      4.34 o
  12   0  14      180.79      166.72      7.76 o
  13   0  14      126.61       85.69      5.54 o
   1   1  14     1913.55     1964.25     48.74 o
   2   1  14      526.70      549.48     12.44 o
   3   1  14     1494.59     1508.56     27.68 o
   4   1  14      945.54      986.42     17.24 o
   5   1  14     1156.85     1186.83     17.51 o
   6   1  14      681.25      673.78     11.90 o
   7   1  14      480.46      484.04      5.45 o
   8   1  14      687.38      718.14      9.60 o
   9   1  14     4502.55     4539.85     59.11 o
  10   1  14     1281.98     1334.22     16.58 o
  11   1  14      425.55      457.77      7.85 o
  12   1  14       23.21       29.02      2.86 o
  13   1  14       41.68       30.92      3.43 o
   0   2  14      120.95       94.13      4.63 o
   1   2  14      232.89      223.87      3.16 o
   2   2  14      710.80      714.40      9.18 o
   3   2  14        0.47        0.00      1.86 o
   4   2  14       59.41       49.71      1.80 o
   5   2  14        3.85        2.36      1.89 o
   6   2  14      154.86      153.38      2.60 o
   7   2  14      259.89      243.77      4.33 o
   8   2  14      647.58      661.05      7.49 o
   9   2  14      149.99      138.37      2.89 o
  10   2  14       63.15       66.58      2.79 o
  11   2  14       69.26       58.15      2.86 o
  12   2  14      164.67      163.02      5.09 o
  13   2  14        0.76        0.00      2.76 o
   1   3  14      375.53      367.44      6.93 o
   2   3  14     1787.28     1661.45     49.60 o
   3   3  14       35.58       25.78      2.64 o
   4   3  14       45.63       52.26      3.52 o
   5   3  14     1025.44      949.46     10.68 o
   6   3  14      898.79      865.62     10.60 o
   7   3  14      465.46      486.75      4.74 o
   8   3  14       12.46       14.63      2.47 o
   9   3  14        5.83        6.27      2.54 o
  10   3  14       80.09       85.45      3.35 o
  11   3  14      285.17      259.95      5.37 o
  12   3  14       99.99      103.52      3.15 o
   0   4  14        3.31        2.97      2.52 o
   1   4  14       42.32       36.70      2.00 o
   2   4  14      120.46      117.91      3.32 o
   3   4  14      232.45      222.69      4.71 o
   4   4  14      622.87      664.38     13.58 o
   5   4  14      574.85      564.62      9.89 o
   6   4  14      155.29      167.73      2.57 o
   7   4  14      103.64      130.14      3.70 o
   8   4  14       53.67       55.82      2.57 o
   9   4  14      305.42      323.13      6.08 o
  10   4  14      279.29      284.60      4.66 o
  11   4  14        0.08        0.51      2.77 o
  12   4  14        2.92        2.77      2.58 o
   1   5  14       16.62       19.78      2.22 o
   2   5  14       26.43       26.70      2.29 o
   3   5  14       73.92       83.37      3.33 o
   4   5  14     1112.32     1061.60     23.46 o
   5   5  14      576.68      582.56      8.89 o
   6   5  14      733.76      738.59     13.28 o
   7   5  14        6.81        8.36      2.59 o
   8   5  14       82.12       81.60      2.72 o
   9   5  14      138.63      149.87      3.39 o
  10   5  14       84.27       82.57      4.77 o
   0   6  14     1302.23     1183.02    109.49 o
   1   6  14      239.94      226.31     11.55 o
   2   6  14      406.14      385.76     14.47 o
   3   6  14      926.61      920.55     31.28 o
   4   6  14       22.47       14.58      3.00 o
   5   6  14       29.29       25.38      2.89 o
   6   6  14       53.41       72.87      3.24 o
   7   6  14        6.32        6.19      2.53 o
   8   6  14      144.58      170.83      4.42 o
   9   6  14        7.26        7.23      2.68 o
   1   7  14        4.97        4.45      2.51 o
   2   7  14      210.32      221.97      7.62 o
   3   7  14       45.66       49.36      2.62 o
   4   7  14        0.02        5.31      4.07 o
   5   7  14       11.83       18.88      2.76 o
   6   7  14       63.13       63.54      3.81 o
   7   7  14        5.78        4.36      2.51 o
   0   8  14       93.58       80.60      8.30 o
   1   8  14       31.36       28.55      2.77 o
   2   8  14       73.00       65.31      4.57 o
   3   8  14       68.63       53.58      3.32 o
   4   8  14       40.97       28.60      2.39 o
   1   1  15        0.47        2.68      3.10 o
   2   1  15     1174.96     1179.92     26.45 o
   3   1  15      588.99      599.73     11.50 o
   4   1  15      188.27      170.11      3.09 o
   5   1  15      139.26      140.11      3.25 o
   6   1  15      474.21      507.15      6.38 o
   7   1  15       67.07       75.83      2.28 o
   8   1  15      479.64      469.22      6.78 o
   9   1  15     1071.31     1105.09     22.78 o
  10   1  15      276.66      287.77      5.78 o
  11   1  15     1207.18     1172.78     23.76 o
  12   1  15       15.78       19.51      3.01 o
  13   1  15        0.07        0.15      3.27 o
   0   2  15      472.70      478.60      9.59 o
   1   2  15        3.74        8.08      2.22 o
   2   2  15       39.64       45.77      4.22 o
   3   2  15     2412.52     2387.79     33.90 o
   4   2  15      518.52      503.63      7.16 o
   5   2  15      251.39      297.06      4.10 o
   6   2  15       16.24       19.49      2.17 o
   7   2  15      385.71      379.05      3.78 o
   8   2  15      185.33      199.05      2.61 o
   9   2  15        4.53        4.69      2.57 o
  10   2  15       87.52      100.71      3.50 o
  11   2  15      161.50      179.52      4.97 o
  12   2  15      425.42      374.98      8.32 o
   1   3  15        0.86        0.00      2.27 o
   2   3  15      895.05      911.44     18.58 o
   3   3  15     1433.45     1466.74     29.17 o
   4   3  15      299.72      335.84      4.80 o
   5   3  15      192.19      196.61      4.73 o
   6   3  15     2868.27     2869.56     33.03 o
   7   3  15        5.78        4.20      2.51 o
   8   3  15      141.28      152.86      2.85 o
   9   3  15      240.49      259.12      5.57 o
  10   3  15        0.01        0.33      3.48 o
  11   3  15      154.43      145.82      4.86 o
  12   3  15       27.21       21.20      3.31 o
   0   4  15      355.99      335.79     11.32 o
   1   4  15      401.82      360.48      7.74 o
   2   4  15        0.74        1.28      2.14 o
   3   4  15      723.23      668.13     15.50 o
   4   4  15        4.26        3.81      2.31 o
   5   4  15       36.23       32.61      2.48 o
   6   4  15       48.89       35.82      2.35 o
   7   4  15      192.90      194.53      3.46 o
   8   4  15      165.75      178.12      4.76 o
   9   4  15      516.87      551.89      8.71 o
  10   4  15      111.63       99.17      3.79 o
  11   4  15       27.46       22.64      2.86 o
   1   5  15        2.70        2.30      2.12 o
   2   5  15        2.66        7.64      2.34 o
   3   5  15       91.52       85.44      3.21 o
   4   5  15        0.08        0.00      2.36 o
   5   5  15       71.87       64.97      3.14 o
   6   5  15      422.11      455.16      9.59 o
   7   5  15        7.36       12.98      2.45 o
   8   5  15      456.66      458.31      8.72 o
   9   5  15        0.61        4.28      2.41 o
  10   5  15       39.89       26.52      3.05 o
   0   6  15      634.61      584.82     47.44 o
   1   6  15       15.52       18.79      2.79 o
   2   6  15       34.38       37.54      2.59 o
   3   6  15       15.59       25.47      2.56 o
   4   6  15      164.78      165.20      5.53 o
   5   6  15       92.57      127.72      5.43 o
   6   6  15      153.70      154.81      4.83 o
   7   6  15        7.53       13.32      2.50 o
   8   6  15      186.63      173.75      5.46 o
   1   7  15       68.63       60.92      3.46 o
   2   7  15       19.45       24.20      2.63 o
   3   7  15       46.59       46.92      2.61 o
   4   7  15       61.38       53.44      2.85 o
   5   7  15       68.85       66.45      2.87 o
   6   7  15        5.00        2.12      2.39 o
   0   8  15      184.17      146.84     15.04 o
   1   8  15      102.74       64.23      4.28 o
   2   8  15        7.09        3.45      2.62 o
   0   0  16       63.52       68.51      8.53 o
   1   0  16        6.87       12.40      3.15 o
   2   0  16      808.15      778.93     31.35 o
   3   0  16      289.34      281.65      6.96 o
   4   0  16     1014.28     1045.21     19.33 o
   5   0  16      445.31      425.12      9.74 o
   6   0  16      774.30      848.19     16.77 o
   7   0  16      467.57      519.46     11.55 o
   8   0  16     1685.20     1688.65     42.42 o
   9   0  16       29.84       35.37      4.15 o
  10   0  16      232.55      219.52      7.21 o
  11   0  16        0.38        1.48      4.03 o
  12   0  16      251.53      190.01      6.12 o
   1   1  16      142.55      143.40      2.94 o
   2   1  16      647.50      686.46     13.73 o
   3   1  16      972.70     1009.30     13.38 o
   4   1  16      332.74      380.06      5.24 o
   5   1  16      144.47      137.18      2.55 o
   6   1  16       29.60       23.14      2.31 o
   7   1  16        2.39        1.82      2.38 o
   8   1  16      455.84      451.51      7.48 o
   9   1  16     1233.75     1265.04     20.73 o
  10   1  16      293.09      296.02      5.19 o
  11   1  16       63.19       60.13      3.13 o
  12   1  16       30.15       16.51      3.18 o
   0   2  16       22.37       33.25      3.05 o
   1   2  16      544.07      523.92      6.85 o
   2   2  16      129.51      125.56      2.73 o
   3   2  16     1212.11     1217.47     16.52 o
   4   2  16      217.89      203.26      3.32 o
   5   2  16     2450.96     2589.22     33.01 o
   6   2  16       55.43       52.37      2.38 o
   7   2  16        2.45        4.32      2.33 o
   8   2  16       40.12       47.64      2.60 o
   9   2  16      174.12      180.80      3.95 o
  10   2  16       47.73       57.02      3.20 o
  11   2  16      126.39      139.54      3.70 o
  12   2  16       64.72       47.48      2.99 o
   1   3  16       31.43       35.05      2.20 o
   2   3  16      278.62      296.46      3.66 o
   3   3  16      215.17      214.56      3.76 o
   4   3  16        9.05       13.00      2.41 o
   5   3  16     3134.60     3146.14     45.89 o
   6   3  16      173.90      173.39      3.34 o
   7   3  16      106.97      105.87      2.67 o
   8   3  16      327.41      340.87      3.53 o
   9   3  16        0.10        4.00      2.81 o
  10   3  16      163.43      162.26      6.27 o
  11   3  16      121.93      100.43      3.40 o
   0   4  16     1444.49     1475.03     49.03 o
   1   4  16      412.53      365.73      6.55 o
   2   4  16        0.97        8.55      2.17 o
   3   4  16      754.00      839.96     16.58 o
   4   4  16        1.49        2.88      2.33 o
   5   4  16      163.69      208.48      3.13 o
   6   4  16      107.22      100.97      2.92 o
   7   4  16      177.45      232.36      4.14 o
   8   4  16        1.13        2.30      2.62 o
   9   4  16      112.60      126.52      4.20 o
  10   4  16       10.83        5.22      2.81 o
   1   5  16      118.51      116.49      3.16 o
   2   5  16       34.38       50.89      2.38 o
   3   5  16       16.38       19.38      2.33 o
   4   5  16      112.67      106.54      2.54 o
   5   5  16      555.99      557.21     13.93 o
   6   5  16      227.73      248.47      6.98 o
   7   5  16        1.02        3.86      2.46 o
   8   5  16       36.35       37.41      2.49 o
   9   5  16      284.84      270.49     15.34 o
   0   6  16       35.13       24.17      5.06 o
   1   6  16      151.82      149.83      5.65 o
   2   6  16       16.52       23.70      2.54 o
   3   6  16       73.79       66.94      3.31 o
   4   6  16        5.29        9.56      2.77 o
   5   6  16      177.00      196.77      6.38 o
   6   6  16       53.01       73.05      5.99 o
   7   6  16       28.56       33.20      2.60 o
   8   6  16       27.58       33.55      3.05 o
   1   7  16       10.10        9.85      2.42 o
   2   7  16      101.97       94.85      2.87 o
   3   7  16        0.68        0.00      2.91 o
   4   7  16       73.76       68.84      2.50 o
   5   7  16      110.33       88.46      2.38 o
   1   1  17      290.76      291.90      5.86 o
   2   1  17      169.20      199.53      4.17 o
   3   1  17     1033.70     1095.85     13.13 o
   4   1  17      261.96      262.08      2.85 o
   5   1  17      117.99      106.50      3.28 o
   6   1  17     1666.19     1735.23     19.19 o
   7   1  17      533.69      574.27      8.59 o
   8   1  17      509.00      568.79      8.95 o
   9   1  17      635.00      675.50     11.92 o
  10   1  17      313.50      297.62      8.62 o
  11   1  17      211.82      191.71      6.79 o
  12   1  17       73.55       51.35      6.14 o
   0   2  17     2049.43     2127.10     38.86 o
   1   2  17      558.02      578.15      6.39 o
   2   2  17      225.91      237.28      3.96 o
   3   2  17        2.78        3.91      2.21 o
   4   2  17        8.95        7.25      2.24 o
   5   2  17     1392.09     1489.84     20.99 o
   6   2  17       44.83       48.90      2.46 o
   7   2  17       28.17       23.69      2.52 o
   8   2  17       35.84       42.36      2.69 o
   9   2  17        0.08        0.35      3.08 o
  10   2  17        3.07        0.00      3.25 o
  11   2  17        6.03        9.40      3.19 o
   1   3  17      325.72      338.30      5.17 o
   2   3  17       53.15       69.34      2.31 o
   3   3  17      465.52      527.15      5.20 o
   4   3  17       31.43       22.87      2.45 o
   5   3  17      925.67      995.75     13.44 o
   6   3  17       82.34       72.32      2.36 o
   7   3  17       13.72        9.67      2.70 o
   8   3  17       29.11       31.23      2.89 o
   9   3  17        5.82        6.91      2.96 o
  10   3  17      595.91      633.66     11.23 o
  11   3  17       47.87       35.68      2.72 o
   0   4  17        7.12       10.93      3.30 o
   1   4  17      398.56      407.99      6.22 o
   2   4  17      200.18      186.55      2.62 o
   3   4  17      356.79      369.95      8.36 o
   4   4  17       51.74       67.24      2.69 o
   5   4  17       19.71       19.26      2.38 o
   6   4  17        4.84        0.71      2.58 o
   7   4  17       13.74       20.22      2.66 o
   8   4  17      108.30       92.60      2.83 o
   9   4  17       29.97       23.69      2.75 o
  10   4  17       85.48       56.04      2.94 o
   1   5  17        0.42        0.00      2.25 o
   2   5  17      367.31      351.35      8.17 o
   3   5  17       28.88       40.35      2.29 o
   4   5  17       20.00       25.25      2.70 o
   5   5  17        0.43        1.03      2.42 o
   6   5  17        2.65        0.00      3.37 o
   7   5  17        0.68        0.48      2.36 o
   8   5  17        0.23        0.00      2.54 o
   9   5  17       33.98       28.99      4.37 o
   0   6  17      210.23      245.10     10.39 o
   1   6  17       10.76       11.24      2.55 o
   2   6  17       95.87      108.97      2.58 o
   3   6  17        5.31        1.98      2.69 o
   4   6  17        0.26        2.61      2.69 o
   5   6  17       33.95       29.30      2.45 o
   6   6  17      136.79      115.57      4.22 o
   7   6  17      130.24       97.30      4.15 o
   1   7  17        2.19        2.53      2.59 o
   2   7  17        0.05        0.00      2.61 o
   3   7  17       43.71       36.09      2.38 o
   4   7  17        0.39        3.77      2.23 o
   0   0  18        0.41        0.00     10.79 o
   1   0  18     1300.56     1333.24     14.64 o
   2   0  18      137.54      158.66     11.11 o
   3   0  18      106.42      109.00      3.40 o
   4   0  18     2179.65     2463.35     49.27 o
   5   0  18       10.88       14.86      3.20 o
   6   0  18       93.58      109.71      4.47 o
   7   0  18     1477.48     1557.94     27.05 o
   8   0  18       21.30       18.14      4.09 o
   9   0  18       26.61       17.47      4.27 o
  10   0  18        2.13        5.47      4.89 o
  11   0  18        8.75        2.49      8.22 o
   1   1  18      358.51      368.98      4.78 o
   2   1  18      599.20      657.87      6.08 o
   3   1  18      135.54      141.98      2.93 o
   4   1  18        6.77        2.42      2.37 o
   5   1  18      146.81      165.66      3.37 o
   6   1  18     4326.13     4549.96     61.93 o
   7   1  18      119.43      124.40      2.63 o
   8   1  18      300.05      293.90      7.45 o
   9   1  18      142.59      134.76      3.35 o
  10   1  18       41.17       36.73      3.51 o
  11   1  18        2.74        1.80      8.53 o
   0   2  18     1425.19     1462.20     18.16 o
   1   2  18       47.21       40.77      2.24 o
   2   2  18       24.73       27.49      2.13 o
   3   2  18       83.26       86.09      2.11 o
   4   2  18        3.84        4.19      2.22 o
   5   2  18        2.60        3.12      2.37 o
   7   2  18       40.91       42.85      2.69 o
   8   2  18       13.02       20.73      2.98 o
   9   2  18        0.21        0.00      3.52 o
  10   2  18       11.40       16.39      3.51 o
  11   2  18      150.98      100.90      6.66 o
   1   3  18      328.89      363.81      4.69 o
   2   3  18       67.53       77.31      2.33 o
   3   3  18     1163.96     1234.05     14.36 o
   4   3  18      300.19      329.88      3.32 o
   5   3  18      589.90      610.89      9.93 o
   6   3  18        0.99        0.26      2.59 o
   7   3  18       49.83       53.03      2.87 o
   8   3  18      632.26      636.94     22.58 o
   9   3  18      225.03      225.76      3.57 o
  10   3  18       43.67       37.44      2.92 o
   0   4  18     1252.59     1284.88     26.14 o
   1   4  18      595.09      672.89      9.77 o
   2   4  18       25.20       26.20      2.15 o
   3   4  18      302.18      313.91      3.64 o
   4   4  18       12.58       18.73      2.30 o
   5   4  18       14.88        5.42      2.43 o
   6   4  18      242.62      252.72      6.38 o
   7   4  18       24.00       36.95      2.62 o
   8   4  18       27.68       30.65      2.61 o
   9   4  18      190.61      181.55      6.31 o
   1   5  18      176.61      166.55      3.13 o
   2   5  18      220.87      232.64      5.55 o
   3   5  18      182.79      191.88      5.42 o
   4   5  18       52.36       52.02      2.47 o
   5   5  18       79.32       87.62      2.59 o
   6   5  18       61.60       71.45      2.51 o
   7   5  18       63.36       65.40      3.35 o
   8   5  18       91.94       72.83      4.01 o
   0   6  18       85.14       89.60      4.35 o
   1   6  18       47.00       40.98      2.41 o
   2   6  18        7.84       13.49      2.47 o
   3   6  18       38.40       28.88      3.05 o
   4   6  18        1.55        0.19      2.49 o
   5   6  18        2.11        5.48      2.50 o
   6   6  18        2.47        2.02      2.73 o
   1   7  18        7.82        5.87      2.72 o
   2   7  18        1.96        0.06      2.70 o
   1   1  19       96.58       93.88      2.46 o
   2   1  19        5.12        5.94      2.61 o
   3   1  19      167.31      174.17      2.40 o
   4   1  19      179.90      228.03      3.78 o
   5   1  19      114.51      131.64      2.51 o
   6   1  19      197.77      213.74      3.51 o
   7   1  19      158.63      184.45      3.46 o
   8   1  19       19.91       17.14      3.19 o
   9   1  19       49.03       41.00      3.59 o
  10   1  19       31.17       23.14      4.77 o
   0   2  19      609.35      640.92      7.09 o
   1   2  19     1129.07     1127.05      8.47 o
   2   2  19       18.90       13.12      2.12 o
   3   2  19      180.91      167.72      2.34 o
   4   2  19        0.96        5.19      2.33 o
   5   2  19       70.12       66.38      2.47 o
   6   2  19      194.14      192.45      4.36 o
   7   2  19      372.74      370.10     10.51 o
   8   2  19      294.39      284.59      3.34 o
   9   2  19      105.56       92.28      3.55 o
  10   2  19      120.74      103.10      4.38 o
   1   3  19      110.71      104.69      2.11 o
   2   3  19       98.19       83.52      2.14 o
   3   3  19        0.19        1.93      2.19 o
   4   3  19        0.21        0.10      2.14 o
   5   3  19       80.33       82.18      2.43 o
   6   3  19      204.48      224.94      5.59 o
   7   3  19       68.12       73.02      4.35 o
   8   3  19       11.58       17.36      3.16 o
   9   3  19       61.79       45.77      2.98 o
   0   4  19     1190.32     1212.82     38.28 o
   1   4  19       97.39      121.30      2.20 o
   2   4  19       32.03       28.19      2.25 o
   3   4  19       70.38       85.45      2.26 o
   4   4  19        3.20        1.11      2.24 o
   5   4  19        9.17        8.52      2.51 o
   6   4  19       41.91       46.45      2.58 o
   7   4  19       10.42        6.94      2.54 o
   8   4  19       19.03       28.53      2.88 o
   1   5  19       49.44       45.70      2.29 o
   2   5  19      250.38      249.98      3.84 o
   3   5  19       91.66      111.82      4.43 o
   4   5  19       99.99      110.72      2.80 o
   5   5  19        2.20        2.11      2.43 o
   6   5  19       47.39       43.89      2.54 o
   7   5  19        3.05        1.95      2.98 o
   0   6  19      333.54      356.55      9.29 o
   1   6  19        0.70        3.54      2.36 o
   2   6  19      263.00      293.91      5.94 o
   3   6  19       15.84       11.60      2.52 o
   4   6  19       76.31       63.73      2.67 o
   0   0  20      438.45      479.75     18.15 o
   1   0  20     3952.77     4277.53     66.26 o
   2   0  20     1021.59     1093.37     17.64 o
   3   0  20     1605.74     1749.86     29.83 o
   4   0  20      664.06      726.51     15.71 o
   5   0  20     3929.34     4250.87    105.43 o
   6   0  20       11.29       14.74      3.88 o
   7   0  20       22.40       38.65      4.18 o
   8   0  20        0.02        0.00      5.57 o
   9   0  20      310.13      256.63     39.86 o
   1   1  20      208.09      234.24      2.37 o
   2   1  20        3.47        1.61      2.28 o
   3   1  20      406.51      431.75      4.77 o
   4   1  20      162.26      159.44      2.70 o
   5   1  20     1410.88     1480.50     16.54 o
   6   1  20      564.77      592.59      9.35 o
   7   1  20       26.84       32.57      2.71 o
   8   1  20       53.04       52.29      3.30 o
   9   1  20      553.86      441.29     18.57 o
   0   2  20        5.71        4.08      3.21 o
   1   2  20      349.31      338.81      5.92 o
   2   2  20      242.83      241.72      3.23 o
   3   2  20      453.42      477.77      4.90 o
   4   2  20       50.92       45.56      2.35 o
   5   2  20        2.18        3.16      2.43 o
   6   2  20       98.00      126.82      2.89 o
   7   2  20       22.55       21.95      2.82 o
   8   2  20      268.57      260.29      5.15 o
   9   2  20      106.20       80.58      4.22 o
   1   3  20      126.68      159.58      3.38 o
   2   3  20       54.09       42.49      2.21 o
   3   3  20       94.14      107.61      2.43 o
   4   3  20       10.64        7.40      2.28 o
   5   3  20        0.24        2.38      2.46 o
   6   3  20       22.64       23.73      2.70 o
   7   3  20      141.07      138.26      4.05 o
   8   3  20        0.07        0.19      3.11 o
   0   4  20      174.43      203.68      5.39 o
   1   4  20      205.08      233.46      3.79 o
   2   4  20       25.42       21.16      2.16 o
   3   4  20      142.41      138.34      3.63 o
   4   4  20        0.04        0.64      2.35 o
   5   4  20       59.22       60.67      2.73 o
   6   4  20       77.07       74.23      3.18 o
   7   4  20       22.01       24.65      2.94 o
   1   5  20        9.14        9.65      2.51 o
   2   5  20      141.96      139.25      3.48 o
   3   5  20      114.98      101.47      4.57 o
   4   5  20      188.48      153.84     16.93 o
   5   5  20      146.28      125.26      5.21 o
   1   6  20      118.37      100.57      3.84 o
   2   6  20       29.73       22.90      2.54 o
   1   1  21      186.44      191.65      3.54 o
   2   1  21      512.70      564.50      6.29 o
   3   1  21       56.07       60.63      2.38 o
   4   1  21      452.77      498.90      7.41 o
   5   1  21       49.62       61.28      2.73 o
   6   1  21      738.23      785.08     14.28 o
   7   1  21        2.27        2.41      3.26 o
   8   1  21      108.24       92.66      3.77 o
   0   2  21      131.24      129.85      3.06 o
   1   2  21      171.58      195.78      4.35 o
   2   2  21       34.35       41.38      2.20 o
   3   2  21      268.46      284.23      2.94 o
   4   2  21      946.22     1058.17     13.75 o
   5   2  21       19.09       13.58      2.40 o
   6   2  21        1.15        2.07      2.65 o
   7   2  21      207.15      187.75      3.85 o
   8   2  21       24.17       17.78      3.72 o
   1   3  21      354.97      354.06      5.07 o
   2   3  21      139.79      150.00      3.40 o
   3   3  21      141.72      151.81      2.41 o
   4   3  21       61.23       61.08      2.41 o
   5   3  21      159.02      157.24      3.84 o
   6   3  21       40.64       39.61      2.66 o
   7   3  21      168.21      136.08      3.36 o
   0   4  21       13.95       20.10      3.37 o
   1   4  21      107.55      145.94      2.49 o
   2   4  21        0.00        3.18      2.30 o
   3   4  21       88.96      102.73      3.83 o
   4   4  21       58.07       52.19      3.84 o
   5   4  21        3.55        4.83      2.82 o
   6   4  21       38.43       27.40      3.07 o
   1   5  21       57.07       37.48      2.52 o
   2   5  21        4.58        3.18      2.80 o
   3   5  21       44.81       37.07      3.01 o
   4   5  21       19.71       20.32      3.79 o
   0   0  22      842.70      915.71     32.38 o
   1   0  22     1893.95     2073.24     51.87 o
   2   0  22      852.54      963.81     14.86 o
   3   0  22      298.28      308.29      8.24 o
   4   0  22      467.34      496.28     10.31 o
   5   0  22       42.60       63.30      3.53 o
   6   0  22        0.19        1.05      3.97 o
   7   0  22      105.34      108.31     13.96 o
   8   0  22       54.85       36.74      5.73 o
   1   1  22       32.71       30.24      2.13 o
   2   1  22       83.32       97.63      2.23 o
   3   1  22       14.10       13.45      2.26 o
   4   1  22      157.91      176.78      2.48 o
   5   1  22      687.12      679.62     17.91 o
   6   1  22      424.88      378.18     17.71 o
   7   1  22        8.74        6.59      3.30 o
   0   2  22     1141.68     1237.02     20.74 o
   1   2  22       15.60       21.68      2.21 o
   2   2  22        3.00        1.25      2.13 o
   3   2  22      419.99      474.45      6.33 o
   4   2  22      158.40      199.27      5.23 o
   5   2  22      530.67      539.33     14.02 o
   6   2  22      240.41      225.48     10.66 o
   7   2  22        0.04        0.00      3.88 o
   1   3  22       52.34       50.81      2.26 o
   2   3  22        9.63       13.33      2.28 o
   3   3  22      241.76      268.37      6.90 o
   4   3  22        9.81        8.63      2.56 o
   5   3  22       92.23       81.26      3.38 o
   6   3  22      102.29       74.38      2.98 o
   0   4  22        5.53        1.63      3.19 o
   1   4  22        9.24       10.54      2.37 o
   2   4  22        9.88       19.09      2.60 o
   3   4  22      100.80       86.67      3.31 o
   4   4  22        7.56        5.32      2.77 o
   1   1  23        0.57        0.76      2.00 o
   2   1  23       10.68       10.45      2.04 o
   3   1  23       35.48       31.93      2.09 o
   4   1  23      151.19      151.87      3.78 o
   5   1  23       99.63       88.52      3.96 o
   6   1  23      186.03      150.71      4.97 o
   0   2  23        0.00        3.93      2.92 o
   1   2  23       41.79       48.69      2.45 o
   2   2  23      254.21      243.56      4.43 o
   3   2  23      145.53      131.12      3.68 o
   4   2  23      168.67      163.21      4.91 o
   5   2  23      349.18      283.55     14.71 o
   6   2  23        6.81        2.03      3.25 o
   1   3  23       26.48       29.04      2.18 o
   2   3  23        6.08        3.31      2.28 o
   3   3  23      184.15      155.26      8.16 o
   4   3  23        3.10        4.39      2.93 o
   0   4  23       40.23       27.90      3.59 o
   1   4  23      128.28      106.03      5.24 o
   2   4  23       17.32       15.66      2.95 o
   0   0  24      330.44      311.46      6.22 o
   1   0  24      157.09      148.57      2.90 o
   2   0  24        0.07        1.58      2.88 o
   3   0  24      413.81      349.21     13.21 o
   4   0  24      158.20      119.48      6.09 o
   5   0  24       77.84       71.57      5.36 o
   1   1  24       32.38       27.01      1.88 o
   2   1  24      111.18      100.41      2.05 o
   3   1  24        0.00        0.00      1.98 o
   0   2  24      239.69      235.33     10.51 o
   1   2  24       72.31       57.20      2.09 o
   2   2  24       98.14       84.74      2.15 o
   3   2  24       27.31       26.23      2.16 o
   4   2  24       23.81       16.39      2.72 o
   1   3  24       29.30       25.76      2.27 o
   1   1  25       28.40       17.62      1.75 o
 
